# Supplementary material for: Genome-Wide Analysis of AGC Kinases Reveals that MoFpk1 Is Required for Development, Lipid Metabolism, and Autophagy in Hyperosmotic Stress of the Rice Blast Fungus Magnaporthe oryzae
Source: mBio. 2022 Oct 19;13(6):e02279-22. doi: 10.1128/mbio.02279-22 (PMC9765699; doi:10.1128/mbio.02279-22)
Supplement: TABLE S2 [file mbio.02279-22-s0006.xlsx]

## Sheet: Data S2
File S2. DEGs in wild type Guy11 and ΔMofpk1 mutant.
Gene locus	Foldchange	P value	sig	size	log(pvalue)	Describe
MGG_07573	-3.03186	0	down	0.303186	inf	Putative uncharacterized protein [Source:UniProtKB/TrEMBL;Acc:G4N265]
MGG_00675	-2.88112	0	down	0.288112	inf	Putative uncharacterized protein [Source:UniProtKB/TrEMBL;Acc:G4NAZ2]
MGG_11608	-2.77843	0	down	0.277843	inf	Laccase-2 [Source:UniProtKB/TrEMBL;Acc:G4ND85]
MGG_11663	-1.62234	3.33e-16	down	0.162234	15.4776	Zinc-binding oxidoreductase CipB [Source:UniProtKB/TrEMBL;Acc:G4NEG5]
MGG_08158	-1.14248	3.01e-09	down	0.114248	8.52143	Putative uncharacterized protein [Source:UniProtKB/TrEMBL;Acc:G4MYU1]
MGG_07686	-1.20737	5.55e-16	down	0.120737	15.2557	Endoglucanase II [Source:UniProtKB/TrEMBL;Acc:G4N3E5]
MGG_00246	-3.08462	0	down	0.308462	inf	NADP-dependent alcohol dehydrogenase 6 [Source:UniProtKB/TrEMBL;Acc:G4NDJ0]
MGG_05491	2.05508	0.0146576	up	0.205508	1.83394	L-aminoadipate-semialdehyde dehydrogenase [Source:UniProtKB/TrEMBL;Acc:G4MM64]
MGG_09467	2.82123	0.0473304	up	0.282123	1.32486	Putative uncharacterized protein [Source:UniProtKB/TrEMBL;Acc:G4N1W3]
MGG_13629	1.50745	0	up	0.150745	inf	Fungal specific transcription factor domain-containing protein [Source:UniProtKB/TrEMBL;Acc:G4N9M9]
MGG_09963	1.04484	0	up	0.104484	inf	Putative uncharacterized protein [Source:UniProtKB/TrEMBL;Acc:G4N9P1]
MGG_18035	-2.00174	0.000113443	down	0.200174	3.94522	Putative uncharacterized protein [Source:UniProtKB/TrEMBL;Acc:G5EHZ0]
MGG_02863	-2.6575	0	down	0.26575	inf	Oryzin [Source:UniProtKB/TrEMBL;Acc:G5EHJ3]
MGG_07428	-3.36943	0.000564558	down	0.336943	3.24829	Allantoate permease [Source:UniProtKB/TrEMBL;Acc:G4N0S8]
MGG_06178	1.27587	0.00587587	up	0.127587	2.23093	Putative uncharacterized protein [Source:UniProtKB/TrEMBL;Acc:G4N015]
MGG_01338	1.03471	1.07e-05	up	0.103471	4.97062	Putative uncharacterized protein [Source:UniProtKB/TrEMBL;Acc:G4MYN2]
MGG_07643	-4.25283	0	down	0.425283	inf	Putative uncharacterized protein [Source:UniProtKB/TrEMBL;Acc:G4N303]
MGG_13607	2.00098	3.76e-06	up	0.200098	5.42481	Putative uncharacterized protein [Source:UniProtKB/TrEMBL;Acc:G4N9C2]
MGG_11124	6.17112	0.0368192	up	0.617112	1.43393	Na(+)/H(+) antiporter [Source:UniProtKB/TrEMBL;Acc:G4MWL2]
MGG_07534	1.64786	2.39e-08	up	0.164786	7.6216	Putative uncharacterized protein [Source:UniProtKB/TrEMBL;Acc:G4N224]
MGG_05106	-1.57144	0	down	0.157144	inf	Putative uncharacterized protein [Source:UniProtKB/TrEMBL;Acc:G4N4F4]
MGG_07576	-1.16629	5.22e-15	down	0.116629	14.2823	Acetoin(Diacetyl) reductase [Source:UniProtKB/TrEMBL;Acc:G4N269]
MGG_01297	1.40428	0	up	0.140428	inf	Putative uncharacterized protein [Source:UniProtKB/TrEMBL;Acc:G4MY82]
MGG_14936	1.18423	3.4e-10	up	0.118423	9.46852	Haloacid dehalogenase [Source:UniProtKB/TrEMBL;Acc:G4NHC8]
MGG_17750	-1.77232	9.72e-05	down	0.177232	4.01233	Putative uncharacterized protein [Source:UniProtKB/TrEMBL;Acc:G4NHL6]
MGG_02331	-2.74924	0	down	0.274924	inf	Putative uncharacterized protein [Source:UniProtKB/TrEMBL;Acc:G4MQJ5]
MGG_17823	-1.69078	0	down	0.169078	inf	Cyanide hydratase [Source:UniProtKB/TrEMBL;Acc:G4NIA2]
MGG_08253	-2.2643	0	down	0.22643	inf	Putative uncharacterized protein [Source:UniProtKB/TrEMBL;Acc:G4MXT6]
MGG_09720	1.61792	5.69e-05	up	0.161792	4.24489	Putative uncharacterized protein [Source:UniProtKB/TrEMBL;Acc:G4NAH4]
MGG_00400	-1.01598	2.66e-15	down	0.101598	14.5751	Putative uncharacterized protein [Source:UniProtKB/TrEMBL;Acc:G4NCE3]
MGG_07606	-1.40449	0	down	0.140449	inf	Putative uncharacterized protein [Source:UniProtKB/TrEMBL;Acc:G4N2L0]
MGG_07606	-1.40449	0	down	0.140449	inf	Putative uncharacterized protein [Source:UniProtKB/TrEMBL;Acc:G4N2L0]
MGG_13659	1.02379	0	up	0.102379	inf	Dicarboxylic amino acid permease [Source:UniProtKB/TrEMBL;Acc:G4NAK4]
MGG_08498	-4.1716	3e-09	down	0.41716	8.52288	Putative uncharacterized protein [Source:UniProtKB/TrEMBL;Acc:G4NAP3]
MGG_01270	1.27309	0	up	0.127309	inf	2	4-dihydroxyhept-2-ene-1	7-dioic acid aldolase [Source:UniProtKB/TrEMBL;Acc:G4MY45]
MGG_05982	-1.69657	0	down	0.169657	inf	Putative uncharacterized protein [Source:UniProtKB/TrEMBL;Acc:G4N4K5]
MGG_08476	-1.59043	0.00593879	down	0.159043	2.2263	Putative uncharacterized protein [Source:UniProtKB/TrEMBL;Acc:G4NAM1]
MGG_06326	1.93939	0	up	0.193939	inf	Vacuolar ATP synthase proteolipid subunit [Source:UniProtKB/TrEMBL;Acc:G4N838]
MGG_16998	-1.76492	0.00487641	down	0.176492	2.3119	Putative uncharacterized protein [Source:UniProtKB/TrEMBL;Acc:G4N9Q7]
MGG_10463	-3.8154	0	down	0.38154	inf	Putative uncharacterized protein [Source:UniProtKB/TrEMBL;Acc:G4MY31]
MGG_00440	2.12984	0.00483212	up	0.212984	2.31586	Inactive carboxylesterase 4 [Source:UniProtKB/TrEMBL;Acc:G4NC41]
MGG_10730	-2.78575	0	down	0.278575	inf	Potassium/sodium efflux P-type ATPase [Source:UniProtKB/TrEMBL;Acc:G4MXG4]
MGG_02879	-1.03107	3.77e-15	down	0.103107	14.4237	Putative uncharacterized protein [Source:UniProtKB/TrEMBL;Acc:G4NLQ6]
MGG_15930	-1.81229	0.000351638	down	0.181229	3.4539	Putative uncharacterized protein [Source:UniProtKB/TrEMBL;Acc:G4MWB8]
MGG_05551	-2.64058	2.22e-16	down	0.264058	15.6536	Putative uncharacterized protein [Source:UniProtKB/TrEMBL;Acc:G4MMN8]
MGG_08458	-1.0595	5.35e-06	down	0.10595	5.27165	Putative uncharacterized protein [Source:UniProtKB/TrEMBL;Acc:G4NA94]
MGG_02180	-1.85457	7.88e-08	down	0.185457	7.10347	Putative uncharacterized protein [Source:UniProtKB/TrEMBL;Acc:G4MP77]
MGG_02106	-1.26019	1.36e-06	down	0.126019	5.86646	Putative uncharacterized protein [Source:UniProtKB/TrEMBL;Acc:G4MNP8]
MGG_15150	-1.59716	0.000403217	down	0.159716	3.39446	Putative uncharacterized protein [Source:UniProtKB/TrEMBL;Acc:G4MMP7]
MGG_00591	1.29699	0.0062453	up	0.129699	2.20445	Putative uncharacterized protein [Source:UniProtKB/TrEMBL;Acc:G4NBA3]
MGG_15571	2.33446	5.21e-06	up	0.233446	5.28316	Putative uncharacterized protein [Source:UniProtKB/TrEMBL;Acc:G4MTT4]
MGG_02403	2.29063	1.11e-16	up	0.229063	15.9547	Putative uncharacterized protein [Source:UniProtKB/TrEMBL;Acc:G4MRE6]
MGG_02403	2.29063	1.11e-16	up	0.229063	15.9547	Putative uncharacterized protein [Source:UniProtKB/TrEMBL;Acc:G4MRE6]
MGG_04258	-1.82523	1.23e-11	down	0.182523	10.9101	Putative uncharacterized protein [Source:UniProtKB/TrEMBL;Acc:G4NFF9]
MGG_16611	3.07224	0.0396903	up	0.307224	1.40132	Putative uncharacterized protein [Source:UniProtKB/TrEMBL;Acc:G4NHK2]
MGG_01763	-1.17317	0.0214502	down	0.117317	1.66857	Putative uncharacterized protein [Source:UniProtKB/TrEMBL;Acc:G4MVD5]
MGG_01544	2.02224	0	up	0.202224	inf	Putative uncharacterized protein [Source:UniProtKB/TrEMBL;Acc:G4MTG0]
MGG_12424	-1.14111	3.43e-08	down	0.114111	7.46471	C6 transcription factor [Source:UniProtKB/TrEMBL;Acc:G4MVI2]
MGG_08525	-1.62324	0.0001076	down	0.162324	3.96819	Putative uncharacterized protein [Source:UniProtKB/TrEMBL;Acc:G4N5T3]
MGG_00815	-1.25241	9.63e-06	down	0.125241	5.01637	Putative uncharacterized protein [Source:UniProtKB/TrEMBL;Acc:G4NEA1]
MGG_01370	-1.62245	0	down	0.162245	inf	Vacuolar protein sorting-associated protein 70 [Source:UniProtKB/TrEMBL;Acc:G4MZ32]
MGG_02775	1.6013	1.03e-07	up	0.16013	6.98716	Putative uncharacterized protein [Source:UniProtKB/TrEMBL;Acc:G5EI37]
MGG_09468	1.33306	0.0115717	up	0.133306	1.9366	Putative uncharacterized protein [Source:UniProtKB/TrEMBL;Acc:G4N1W2]
MGG_09834	-1.0313	0	down	0.10313	inf	Catalase-peroxidase 2 [Source:UniProtKB/Swiss-Prot;Acc:A4QUT2]
MGG_07012	-3.64302	0	down	0.364302	inf	AGC/RSK protein kinase [Source:UniProtKB/TrEMBL;Acc:G4MPA5]
MGG_00046	1.40782	0.0162349	up	0.140782	1.78955	Putative uncharacterized protein [Source:UniProtKB/TrEMBL;Acc:G4NEU1]
MGG_10056	1.49151	3.11e-07	up	0.149151	6.50724	Putative uncharacterized protein [Source:UniProtKB/TrEMBL;Acc:G4N936]
MGG_06155	-1.81833	0	down	0.181833	inf	Putative uncharacterized protein [Source:UniProtKB/TrEMBL;Acc:G4MZY9]
MGG_09695	1.17705	0	up	0.117705	inf	Charged multivesicular body protein 5 [Source:UniProtKB/TrEMBL;Acc:G4NAK3]
MGG_08677	-2.01618	0.00319749	down	0.201618	2.49519	Putative uncharacterized protein [Source:UniProtKB/TrEMBL;Acc:G4MLH5]
MGG_14340	-1.67021	0	down	0.167021	inf	Putative uncharacterized protein [Source:UniProtKB/TrEMBL;Acc:G4MKE8]
MGG_03599	1.04105	0.0442984	up	0.104105	1.35361	Acidic endochitinase SE2 [Source:UniProtKB/TrEMBL;Acc:G4N7C8]
MGG_04406	-1.11649	0	down	0.111649	inf	Putative uncharacterized protein [Source:UniProtKB/TrEMBL;Acc:G4MKL7]
MGG_02110	-1.65344	0.0398853	down	0.165344	1.39919	Caleosin domain-containing protein [Source:UniProtKB/TrEMBL;Acc:G4MNQ2]
MGG_09381	-1.90282	0	down	0.190282	inf	Putative uncharacterized protein [Source:UniProtKB/TrEMBL;Acc:G4NI05]
MGG_04973	-1.21176	0	down	0.121176	inf	Carbonate dehydratase [Source:UniProtKB/TrEMBL;Acc:G4N3J0]
MGG_01294	-1.18787	0	down	0.118787	inf	Putative uncharacterized protein [Source:UniProtKB/TrEMBL;Acc:G4MY79]
MGG_18141	-7.81312	0.000163772	down	0.781312	3.78576	hypothetical protein [Source:BROAD_Magnaporthe_DB;Acc:MGG_18141]
MGG_00290	1.11522	4.44e-16	up	0.111522	15.3526	Putative uncharacterized protein [Source:UniProtKB/TrEMBL;Acc:G4ND83]
MGG_05826	-2.01139	0	down	0.201139	inf	Epoxide hydrolase 2 [Source:UniProtKB/TrEMBL;Acc:G4N3M2]
MGG_00203	-1.03363	3.72e-10	down	0.103363	9.42946	Putative uncharacterized protein [Source:UniProtKB/TrEMBL;Acc:G4NDU5]
MGG_17252	1.44133	0	up	0.144133	inf	Putative uncharacterized protein [Source:UniProtKB/TrEMBL;Acc:G4N9L0]
MGG_01218	1.07977	0.047335	up	0.107977	1.32482	Putative uncharacterized protein [Source:UniProtKB/TrEMBL;Acc:G4MX18]
MGG_15188	-3.99602	4.2e-13	down	0.399602	12.3768	Putative uncharacterized protein [Source:UniProtKB/TrEMBL;Acc:G4MZW2]
MGG_04003	1.16843	6.06e-11	up	0.116843	10.2175	Putative uncharacterized protein [Source:UniProtKB/TrEMBL;Acc:G4NGX0]
MGG_10441	-1.09283	0.000189974	down	0.109283	3.72131	Lipase 2 [Source:UniProtKB/TrEMBL;Acc:G4MY06]
MGG_04729	-1.31146	1.98e-10	down	0.131146	9.70333	Putative uncharacterized protein [Source:UniProtKB/TrEMBL;Acc:G4MTQ2]
MGG_08526	-1.76403	2.01e-05	down	0.176403	4.6968	Putative uncharacterized protein [Source:UniProtKB/TrEMBL;Acc:G4N5T4]
MGG_09175	1.00735	6.32e-05	up	0.100735	4.19928	Beta-lactamase [Source:UniProtKB/TrEMBL;Acc:G4MPC1]
MGG_07247	1.45321	0.0207369	up	0.145321	1.68326	Cytochrome P450 [Source:UniProtKB/TrEMBL;Acc:G4MUG9]
MGG_10619	1.23126	1.67e-05	up	0.123126	4.77728	Putative uncharacterized protein [Source:UniProtKB/TrEMBL;Acc:G4MQB8]
MGG_10400	-1.15831	0	down	0.115831	inf	GPI-anchored cell wall beta-1	3-endoglucanase EglC [Source:UniProtKB/TrEMBL;Acc:G4NG95]
MGG_14712	-1.26268	0	down	0.126268	inf	Putative uncharacterized protein [Source:UniProtKB/TrEMBL;Acc:G4NDT6]
MGG_17372	-1.44905	0	down	0.144905	inf	Putative uncharacterized protein [Source:UniProtKB/TrEMBL;Acc:G4NEL6]
MGG_09664	-1.11077	0.000102119	down	0.111077	3.99089	Beta-mannosidase [Source:UniProtKB/TrEMBL;Acc:G4NKZ0]
MGG_04253	-1.24237	4.65e-09	down	0.124237	8.33255	Putative uncharacterized protein [Source:UniProtKB/TrEMBL;Acc:G4NFG3]
MGG_02889	1.77952	5.77e-05	up	0.177952	4.23882	Putative uncharacterized protein [Source:UniProtKB/TrEMBL;Acc:G5EHA6]
MGG_09261	-4.15676	0	down	0.415676	inf	Putative uncharacterized protein [Source:UniProtKB/TrEMBL;Acc:G4MQ89]
MGG_04076	-4.02742	0	down	0.402742	inf	Low-density lipoprotein receptor YWTD [Source:UniProtKB/TrEMBL;Acc:G4NGN5]
MGG_10467	-2.43217	5.37e-05	down	0.243217	4.27003	Putative uncharacterized protein [Source:UniProtKB/TrEMBL;Acc:G4MYE3]
MGG_08057	2.25876	0.0162036	up	0.225876	1.79039	Beta-glucuronidase [Source:UniProtKB/TrEMBL;Acc:G4MXR5]
MGG_17154	1.05702	0	up	0.105702	inf	Putative uncharacterized protein [Source:UniProtKB/TrEMBL;Acc:G4N696]
MGG_15133	-1.0687	4.14e-13	down	0.10687	12.383	Sulfate permease 2 [Source:UniProtKB/TrEMBL;Acc:G4N4Q4]
MGG_01075	-1.40293	0.00282083	down	0.140293	2.54962	Putative uncharacterized protein [Source:UniProtKB/TrEMBL;Acc:G4NCI2]
MGG_02203	-1.22889	7.47e-09	down	0.122889	8.12668	Putative uncharacterized protein [Source:UniProtKB/TrEMBL;Acc:G4MP95]
MGG_11445	2.03023	0	up	0.203023	inf	Putative uncharacterized protein [Source:UniProtKB/TrEMBL;Acc:G4NCR6]
MGG_11445	2.03023	0	up	0.203023	inf	Putative uncharacterized protein [Source:UniProtKB/TrEMBL;Acc:G4NCR6]
MGG_02006	-1.05937	1.12e-10	down	0.105937	9.95078	Putative uncharacterized protein [Source:UniProtKB/TrEMBL;Acc:G4MMF1]
MGG_07571	-2.24434	0	down	0.224434	inf	LysM domain-containing protein [Source:UniProtKB/TrEMBL;Acc:G4N263]
MGG_05435	2.02826	0.00266997	up	0.202826	2.57349	Membrane transporter [Source:UniProtKB/TrEMBL;Acc:G4MLQ5]
MGG_05692	-1.44991	0	down	0.144991	inf	Putative uncharacterized protein [Source:UniProtKB/TrEMBL;Acc:G4MP30]
MGG_05398	2.27969	0.00179575	up	0.227969	2.74575	Putative uncharacterized protein [Source:UniProtKB/TrEMBL;Acc:G4MLB3]
MGG_01864	-2.21539	8.16e-14	down	0.221539	13.0883	Putative uncharacterized protein [Source:UniProtKB/TrEMBL;Acc:G4MWM3]
MGG_10111	-1.04683	0.000213072	down	0.104683	3.67147	Glucose and ribitol dehydrogenase [Source:UniProtKB/TrEMBL;Acc:G4N8T4]
MGG_02134	-1.10158	0.0139403	down	0.110158	1.85573	Gamma-glutamyltransferase [Source:UniProtKB/TrEMBL;Acc:G4MNT3]
MGG_04866	1.00871	0.0164245	up	0.100871	1.78451	Regucalcin [Source:UniProtKB/TrEMBL;Acc:G4N2N4]
MGG_02346	-2.55975	0	down	0.255975	inf	Putative uncharacterized protein [Source:UniProtKB/TrEMBL;Acc:G4MQL3]
MGG_15415	-1.73218	0.0147432	down	0.173218	1.83141	Putative uncharacterized protein [Source:UniProtKB/TrEMBL;Acc:G4MLH6]
MGG_02545	-3.09425	0	down	0.309425	inf	Putative uncharacterized protein [Source:UniProtKB/TrEMBL;Acc:G5EHB6]
MGG_04254	-1.85511	3.6e-10	down	0.185511	9.4437	Putative uncharacterized protein [Source:UniProtKB/TrEMBL;Acc:G4NFG2]
MGG_05383	-1.58061	1.11e-10	down	0.158061	9.95468	HHE domain-containing protein [Source:UniProtKB/TrEMBL;Acc:G4MKY7]
MGG_07521	-1.86788	0	down	0.186788	inf	Putative uncharacterized protein [Source:UniProtKB/TrEMBL;Acc:G4N1Q5]
MGG_00710	1.1278	3.33e-16	up	0.11278	15.4776	Putative uncharacterized protein [Source:UniProtKB/TrEMBL;Acc:G4NEY6]
MGG_01094	-1.11472	0	down	0.111472	inf	Putative uncharacterized protein [Source:UniProtKB/TrEMBL;Acc:G4NCF9]
MGG_10038	2.07808	0.00731704	up	0.207808	2.13566	Beta-glucosidase C [Source:UniProtKB/TrEMBL;Acc:G4N9A6]
MGG_15273	3.6087	0.00976417	up	0.36087	2.01036	Putative uncharacterized protein [Source:UniProtKB/TrEMBL;Acc:G4N8J4]
MGG_05695	-1.01113	1.09e-12	down	0.101113	11.9626	Putative uncharacterized protein [Source:UniProtKB/TrEMBL;Acc:G4MP34]
MGG_02208	1.93983	9.95e-14	up	0.193983	13.0022	Putative uncharacterized protein [Source:UniProtKB/TrEMBL;Acc:G4MPL1]
MGG_10911	-2.32016	0	down	0.232016	inf	Cupin domain-containing protein [Source:UniProtKB/TrEMBL;Acc:G4N295]
MGG_07569	-5.28702	0	down	0.528702	inf	Cellobiose dehydrogenase [Source:UniProtKB/TrEMBL;Acc:G4N261]
MGG_15598	-1.10434	0	down	0.110434	inf	Putative uncharacterized protein [Source:UniProtKB/TrEMBL;Acc:G4MV68]
MGG_02648	-2.05524	0	down	0.205524	inf	Interferon-induced GTP-binding protein Mx [Source:UniProtKB/TrEMBL;Acc:G4NJH9]
MGG_08536	-3.09584	0	down	0.309584	inf	Putative uncharacterized protein [Source:UniProtKB/TrEMBL;Acc:G4N5V0]
MGG_11463	2.03935	0.00125848	up	0.203935	2.90015	Putative uncharacterized protein [Source:UniProtKB/TrEMBL;Acc:G4NDC7]
MGG_10913	-3.60075	0.000189415	down	0.360075	3.72259	Retinol dehydrogenase 12 [Source:UniProtKB/TrEMBL;Acc:G4NBD5]
MGG_06596	1.22809	9.78e-08	up	0.122809	7.00966	Glucose dehydrogenase short protein [Source:UniProtKB/TrEMBL;Acc:G4N691]
MGG_07901	2.18229	0.0278011	up	0.218229	1.55594	Putative uncharacterized protein [Source:UniProtKB/TrEMBL;Acc:G4N2D1]
MGG_05767	-2.74476	0	down	0.274476	inf	Putative uncharacterized protein [Source:UniProtKB/TrEMBL;Acc:G4MPZ3]
MGG_01394	2.03113	0	up	0.203113	inf	Putative uncharacterized protein [Source:UniProtKB/TrEMBL;Acc:G4MZH1]
MGG_09748	1.30024	0	up	0.130024	inf	Cytochrome c1 heme lyase [Source:UniProtKB/TrEMBL;Acc:G4NA39]
MGG_07666	-1.33241	0	down	0.133241	inf	Endoplasmic reticulum mannosyl-oligosaccharide 1	2-alpha-mannosidase [Source:UniProtKB/TrEMBL;Acc:G4N3B7]
MGG_08434	-5.02942	0	down	0.502942	inf	Putative uncharacterized protein [Source:UniProtKB/TrEMBL;Acc:G4NA66]
MGG_10410	-2.71195	0	down	0.271195	inf	Pleiotropic drug resistance protein 1 [Source:UniProtKB/TrEMBL;Acc:G4NGA4]
MGG_15489	1.54538	0.0141731	up	0.154538	1.84853	Putative uncharacterized protein [Source:UniProtKB/TrEMBL;Acc:G4MXD0]
MGG_15489	1.54538	0.0141731	up	0.154538	1.84853	Putative uncharacterized protein [Source:UniProtKB/TrEMBL;Acc:G4MXD0]
MGG_15489	1.54538	0.0141731	up	0.154538	1.84853	Putative uncharacterized protein [Source:UniProtKB/TrEMBL;Acc:G4MXD0]
MGG_15489	1.54538	0.0141731	up	0.154538	1.84853	Putative uncharacterized protein [Source:UniProtKB/TrEMBL;Acc:G4MXD0]
MGG_09649	-1.87824	0	down	0.187824	inf	Putative uncharacterized protein [Source:UniProtKB/TrEMBL;Acc:G4NL03]
MGG_08449	-3.14741	0	down	0.314741	inf	Putative uncharacterized protein [Source:UniProtKB/TrEMBL;Acc:G4NA79]
MGG_03411	1.4156	0	up	0.14156	inf	Riboflavin transporter MCH5 [Source:UniProtKB/TrEMBL;Acc:G4N8L7]
MGG_08366	-1.08809	2.27e-06	down	0.108809	5.64397	Putative uncharacterized protein [Source:UniProtKB/TrEMBL;Acc:G4MWC9]
MGG_07781	1.40108	0.00887812	up	0.140108	2.05168	Quinate dehydrogenase [Source:UniProtKB/TrEMBL;Acc:G4N115]
MGG_15347	-1.45761	0	down	0.145761	inf	Choline dehydrogenase [Source:UniProtKB/TrEMBL;Acc:G4NA69]
MGG_05402	-1.32031	8.03e-12	down	0.132031	11.0953	Putative uncharacterized protein [Source:UniProtKB/TrEMBL;Acc:G4MLC0]
MGG_09131	-1.08524	9.06e-13	down	0.108524	12.0429	Putative uncharacterized protein [Source:UniProtKB/TrEMBL;Acc:Q2KEU9]
MGG_04895	-1.37702	0	down	0.137702	inf	Isocitrate lyase [Source:UniProtKB/Swiss-Prot;Acc:Q8J232]
MGG_10532	-1.54241	0	down	0.154241	inf	Necrosis and ethylene inducing peptide [Source:UniProtKB/TrEMBL;Acc:G4MKE7]
MGG_04225	-1.36547	7.2e-05	down	0.136547	4.14267	MFS quinate transporter [Source:UniProtKB/TrEMBL;Acc:G4NFC7]
MGG_14061	-1.82697	0	down	0.182697	inf	Oxalate decarboxylase oxdD [Source:UniProtKB/TrEMBL;Acc:G4NLF1]
MGG_03847	-2.60646	0	down	0.260646	inf	Putative uncharacterized protein [Source:UniProtKB/TrEMBL;Acc:G4NHG7]
MGG_08373	-1.88047	0	down	0.188047	inf	Putative uncharacterized protein [Source:UniProtKB/TrEMBL;Acc:G4MWC0]
MGG_09711	1.19984	0	up	0.119984	inf	Putative uncharacterized protein [Source:UniProtKB/TrEMBL;Acc:G4NAI3]
MGG_00040	-12.3323	1.44e-09	down	1.23323	8.84164	High-affinity glucose transporter ght2 [Source:UniProtKB/TrEMBL;Acc:G4NEU8]
MGG_05611	-1.28289	0.0102968	down	0.128289	1.9873	Putative uncharacterized protein [Source:UniProtKB/TrEMBL;Acc:G4MN69]
MGG_17253	1.18088	1.04e-09	up	0.118088	8.98297	Putative uncharacterized protein [Source:UniProtKB/TrEMBL;Acc:G4N9L1]
MGG_02225	-2.06144	0	down	0.206144	inf	2	3-dihydro-2	3-dihydroxybenzoate dehydrogenase [Source:UniProtKB/TrEMBL;Acc:G4MPN0]
MGG_10005	2.18413	0.0068533	up	0.218413	2.1641	Glycerol kinase [Source:UniProtKB/TrEMBL;Acc:G4N9E1]
MGG_02187	-1.7739	3.39e-09	down	0.17739	8.4698	Putative uncharacterized protein [Source:UniProtKB/TrEMBL;Acc:G4MP84]
MGG_05988	-1.36434	0	down	0.136434	inf	Lipid phosphate phosphatase 2 [Source:UniProtKB/TrEMBL;Acc:G4N4L0]
MGG_13971	-2.44035	3.07e-07	down	0.244035	6.51286	Putative uncharacterized protein [Source:UniProtKB/TrEMBL;Acc:G4NAP9]
MGG_08994	-3.03426	0	down	0.303426	inf	Putative uncharacterized protein [Source:UniProtKB/TrEMBL;Acc:G4MWH8]
MGG_07982	-1.08651	0.00012938	down	0.108651	3.88813	Cytochrome P450 monooxygenase [Source:UniProtKB/TrEMBL;Acc:G4N2X2]
MGG_01935	-1.46748	4.67e-14	down	0.146748	13.3307	Short chain dehydrogenase/reductase [Source:UniProtKB/TrEMBL;Acc:G4NG06]
MGG_09091	-1.48147	0.000767392	down	0.148147	3.11498	Adiponectin receptor protein 1 [Source:UniProtKB/TrEMBL;Acc:G4MZU7]
MGG_01779	-1.85795	0	down	0.185795	inf	Putative uncharacterized protein [Source:UniProtKB/TrEMBL;Acc:G4MVR0]
MGG_15792	-1.99211	4.05e-14	down	0.199211	13.3925	Putative uncharacterized protein [Source:UniProtKB/TrEMBL;Acc:G4MX23]
MGG_15100	-1.64374	0	down	0.164374	inf	Polyketide synthase [Source:UniProtKB/TrEMBL;Acc:G4MWD1]
MGG_10055	1.20386	0	up	0.120386	inf	Dolichyl-phosphate mannosyltransferase polypeptide 3 [Source:UniProtKB/TrEMBL;Acc:G4N937]
MGG_15266	-1.18011	0.00419479	down	0.118011	2.37729	Putative uncharacterized protein [Source:UniProtKB/TrEMBL;Acc:G4N2X6]
MGG_15780	-4.45415	0.0443998	down	0.445415	1.35262	Putative uncharacterized protein [Source:UniProtKB/TrEMBL;Acc:G4MW72]
MGG_14976	-1.38811	0	down	0.138811	inf	hypothetical protein [Source:BROAD_Magnaporthe_DB;Acc:MGG_14976]
MGG_05590	-1.56589	0	down	0.156589	inf	Zeaxanthin epoxidase [Source:UniProtKB/TrEMBL;Acc:G4MN41]
MGG_10251	-1.07461	0.000124579	down	0.107461	3.90456	hypothetical protein [Source:BROAD_Magnaporthe_DB;Acc:MGG_10251]
MGG_09972	3.24088	0	up	0.324088	inf	Putative uncharacterized protein [Source:UniProtKB/TrEMBL;Acc:G4N9N1]
MGG_05555	-2.7328	0	down	0.27328	inf	Xenobiotic compound monooxygenase [Source:UniProtKB/TrEMBL;Acc:G4MMP3]
MGG_08293	1.463	0	up	0.1463	inf	Salicylate hydroxylase [Source:UniProtKB/TrEMBL;Acc:G4MX84]
MGG_07935	-2.17364	0	down	0.217364	inf	Galactonate dehydratase [Source:UniProtKB/TrEMBL;Acc:G4N2H1]
MGG_00258	1.75909	0.0442984	up	0.175909	1.35361	Putative uncharacterized protein [Source:UniProtKB/TrEMBL;Acc:G4NDC5]
MGG_10394	-4.02513	0	down	0.402513	inf	Putative uncharacterized protein [Source:UniProtKB/TrEMBL;Acc:G4NG91]
MGG_02004	-1.19539	0	down	0.119539	inf	Putative uncharacterized protein [Source:UniProtKB/TrEMBL;Acc:G4MME9]
MGG_10508	-2.41787	4.38e-11	down	0.241787	10.3585	Glucose transporter HXT1 [Source:UniProtKB/TrEMBL;Acc:G4MS38]
MGG_05442	1.15338	0.00140339	up	0.115338	2.85282	Endo alpha-1	4 polygalactosaminidase precusor [Source:UniProtKB/TrEMBL;Acc:G4MLR1]
MGG_00669	-2.55324	0	down	0.255324	inf	Putative uncharacterized protein [Source:UniProtKB/TrEMBL;Acc:G4NB01]
MGG_06972	1.24634	0.00825671	up	0.124634	2.08319	Putative uncharacterized protein [Source:UniProtKB/TrEMBL;Acc:G4MNV1]
MGG_10107	-2.33972	7.69e-14	down	0.233972	13.1141	Caleosin domain-containing protein [Source:UniProtKB/TrEMBL;Acc:G4N8T9]
MGG_13660	1.38516	0	up	0.138516	inf	F-box domain-containing protein [Source:UniProtKB/TrEMBL;Acc:G4NAK5]
MGG_13617	1.07729	0.00677154	up	0.107729	2.16931	Putative uncharacterized protein [Source:UniProtKB/TrEMBL;Acc:G4N9E4]
MGG_12942	1.32847	0	up	0.132847	inf	Putative uncharacterized protein [Source:UniProtKB/TrEMBL;Acc:G4N480]
MGG_09280	-3.1254	0.033245	down	0.31254	1.47827	Putative uncharacterized protein [Source:UniProtKB/TrEMBL;Acc:G4MQM6]
MGG_12707	1.16355	0.00272679	up	0.116355	2.56435	Alpha/beta hydrolase fold protein [Source:UniProtKB/TrEMBL;Acc:G4N8M7]
MGG_00501	-1.34391	0	down	0.134391	inf	CGBP1 [Source:UniProtKB/TrEMBL;Acc:G4NBR8]
MGG_10727	-5.87173	0	down	0.587173	inf	Putative uncharacterized protein [Source:UniProtKB/TrEMBL;Acc:G4MXG7]
MGG_17223	-2.69046	0	down	0.269046	inf	Putative uncharacterized protein [Source:UniProtKB/TrEMBL;Acc:G4N8T8]
MGG_01569	-1.13266	0	down	0.113266	inf	Minor allergen Alt a 7 [Source:UniProtKB/TrEMBL;Acc:G4MTI8]
MGG_05070	2.12595	0.0142604	up	0.212595	1.84587	Putative uncharacterized protein [Source:UniProtKB/TrEMBL;Acc:G4N458]
MGG_10010	1.97284	0.00770371	up	0.197284	2.1133	Putative uncharacterized protein [Source:UniProtKB/TrEMBL;Acc:G4N9D4]
MGG_13585	-1.70883	0.0422569	down	0.170883	1.3741	Putative uncharacterized protein [Source:UniProtKB/TrEMBL;Acc:G4N902]
MGG_05942	1.15741	1.91e-13	up	0.115741	12.719	Flavin containing monooxygenase 9 [Source:UniProtKB/TrEMBL;Acc:G4N4A1]
MGG_10047	-3.52453	0	down	0.352453	inf	Putative uncharacterized protein [Source:UniProtKB/TrEMBL;Acc:G4N999]
MGG_15394	-1.11437	0.0314753	down	0.111437	1.50203	Putative uncharacterized protein [Source:UniProtKB/TrEMBL;Acc:G5EH55]
MGG_15394	-1.11437	0.0314753	down	0.111437	1.50203	Putative uncharacterized protein [Source:UniProtKB/TrEMBL;Acc:G5EH55]
MGG_08918	-4.15457	0	down	0.415457	inf	ATP-binding cassette sub-family G member 2 [Source:UniProtKB/TrEMBL;Acc:G4MVN1]
MGG_04407	-1.09684	0.000180919	down	0.109684	3.74252	Cation efflux family protein [Source:UniProtKB/TrEMBL;Acc:G4MKL5]
MGG_01261	-1.02253	0	down	0.102253	inf	Trehalase [Source:UniProtKB/TrEMBL;Acc:G4MY35]
MGG_06790	-2.75844	0	down	0.275844	inf	Putative uncharacterized protein [Source:UniProtKB/TrEMBL;Acc:G4MM12]
MGG_02795	2.06887	5.82e-06	up	0.206887	5.23508	RIP defective [Source:UniProtKB/TrEMBL;Acc:G4NIY7]
MGG_07005	-1.90488	0	down	0.190488	inf	Putative uncharacterized protein [Source:UniProtKB/TrEMBL;Acc:G4MP97]
MGG_05136	1.01824	6.95e-13	up	0.101824	12.158	Pre-rRNA-processing protein PNO1 [Source:UniProtKB/TrEMBL;Acc:G4N4P4]
MGG_09765	1.25172	0	up	0.125172	inf	Putative uncharacterized protein [Source:UniProtKB/TrEMBL;Acc:G4NA19]
MGG_00806	-2.09369	0	down	0.209369	inf	Putative uncharacterized protein [Source:UniProtKB/TrEMBL;Acc:G4NEB1]
MGG_03034	1.05765	6e-09	up	0.105765	8.22185	Putative uncharacterized protein [Source:UniProtKB/TrEMBL;Acc:G4NKT1]
MGG_10359	-1.14512	7.75e-06	down	0.114512	5.1107	Putative uncharacterized protein [Source:UniProtKB/TrEMBL;Acc:G4NG72]
MGG_13946	-1.86206	1.18e-06	down	0.186206	5.92812	Putative uncharacterized protein [Source:UniProtKB/TrEMBL;Acc:G4NA87]
MGG_16102	-1.92966	0.0074324	down	0.192966	2.12887	Putative uncharacterized protein [Source:UniProtKB/TrEMBL;Acc:G4MQM0]
MGG_09816	-2.6399	0	down	0.26399	inf	Putative uncharacterized protein [Source:UniProtKB/TrEMBL;Acc:G4NIJ8]
MGG_12228	-3.52982	0	down	0.352982	inf	Putative uncharacterized protein [Source:UniProtKB/TrEMBL;Acc:G4NG94]
MGG_01856	3.11085	0.034614	up	0.311085	1.46075	Putative uncharacterized protein [Source:UniProtKB/TrEMBL;Acc:G4MWL6]
MGG_00798	1.95462	2.11e-15	up	0.195462	14.6757	Putative uncharacterized protein [Source:UniProtKB/TrEMBL;Acc:G4NEC1]
MGG_07888	-1.15244	0.0138323	down	0.115244	1.85911	Putative uncharacterized protein [Source:UniProtKB/TrEMBL;Acc:G4N215]
MGG_06402	-1.16294	2.71e-09	down	0.116294	8.56703	Cellulase [Source:UniProtKB/TrEMBL;Acc:G4N7J2]
MGG_10036	1.86577	0.00896994	up	0.186577	2.04721	Phenylalanine and histidine ammonia-lyase [Source:UniProtKB/TrEMBL;Acc:G4N9A8]
MGG_16454	3.28358	0.0193803	up	0.328358	1.71264	Putative uncharacterized protein [Source:UniProtKB/TrEMBL;Acc:G4MPH8]
MGG_16454	3.28358	0.0193803	up	0.328358	1.71264	Putative uncharacterized protein [Source:UniProtKB/TrEMBL;Acc:G4MPH8]
MGG_10402	-1.46314	0	down	0.146314	inf	Putative uncharacterized protein [Source:UniProtKB/TrEMBL;Acc:A4R5X9]
MGG_05769	1.43686	0.0448937	up	0.143686	1.34781	Putative uncharacterized protein [Source:UniProtKB/TrEMBL;Acc:G4MPZ5]
MGG_09355	1.12984	0.0448157	up	0.112984	1.34857	NACHT domain-containing protein [Source:UniProtKB/TrEMBL;Acc:G4NI43]
MGG_10293	-1.24576	7.97e-10	down	0.124576	9.09854	Sugar transporter [Source:UniProtKB/TrEMBL;Acc:G4NK79]
MGG_18098	1.38469	0.000194007	up	0.138469	3.71218	Putative uncharacterized protein [Source:UniProtKB/TrEMBL;Acc:G4NLH6]
MGG_00033	-7.59373	0.000242837	down	0.759373	3.61469	Putative uncharacterized protein [Source:UniProtKB/TrEMBL;Acc:G4NF08]
MGG_10306	2.67647	0	up	0.267647	inf	Putative uncharacterized protein [Source:UniProtKB/TrEMBL;Acc:G4NK13]
MGG_08349	-4.13379	0	down	0.413379	inf	Dehydrogenase/reductase SDR family member 13 [Source:UniProtKB/TrEMBL;Acc:G4MWE6]
MGG_06755	-1.09038	3.77e-15	down	0.109038	14.4237	Putative uncharacterized protein [Source:UniProtKB/TrEMBL;Acc:G4MLM4]
MGG_10896	-1.95221	0	down	0.195221	inf	Putative uncharacterized protein [Source:UniProtKB/TrEMBL;Acc:G4MLX4]
MGG_06747	-2.11694	0	down	0.211694	inf	Glutathione S-transferase [Source:UniProtKB/TrEMBL;Acc:G4MLL6]
MGG_06777	-1.25385	0.003813	down	0.125385	2.41873	Sugar transporter STL1 [Source:UniProtKB/TrEMBL;Acc:G4MLQ0]
MGG_15216	-3.11998	0.0349724	down	0.311998	1.45627	Putative uncharacterized protein [Source:UniProtKB/TrEMBL;Acc:G4N326]
MGG_10481	-1.05696	0	down	0.105696	inf	NACHT and WD domain-containing protein [Source:UniProtKB/TrEMBL;Acc:G4MYF7]
MGG_10481	-1.05696	0	down	0.105696	inf	NACHT and WD domain-containing protein [Source:UniProtKB/TrEMBL;Acc:G4MYF7]
MGG_07593	-1.81163	0.0287613	down	0.181163	1.54119	Cytochrome P450 monooxygenase [Source:UniProtKB/TrEMBL;Acc:G4N2J4]
MGG_07561	-1.42746	5.31e-06	down	0.142746	5.27491	Putative uncharacterized protein [Source:UniProtKB/TrEMBL;Acc:G4N254]
MGG_17595	-1.25274	0	down	0.125274	inf	Putative uncharacterized protein [Source:UniProtKB/TrEMBL;Acc:G4NG27]
MGG_09985	-1.48056	0.00219161	down	0.148056	2.65924	Putative uncharacterized protein [Source:UniProtKB/TrEMBL;Acc:G4N9M3]
MGG_10245	-3.1255	0.0260121	down	0.31255	1.58482	Putative uncharacterized protein [Source:UniProtKB/TrEMBL;Acc:Q2KEM6]
MGG_00836	1.54591	0	up	0.154591	inf	Putative uncharacterized protein [Source:UniProtKB/TrEMBL;Acc:G4NE26]
MGG_16483	-3.03579	2.28e-05	down	0.303579	4.64207	Putative uncharacterized protein [Source:UniProtKB/TrEMBL;Acc:G4MQF2]
MGG_08462	-1.78419	1.95e-13	down	0.178419	12.71	Putative uncharacterized protein [Source:UniProtKB/TrEMBL;Acc:G4NA98]
MGG_16382	-2.43564	1.23e-10	down	0.243564	9.91009	Putative uncharacterized protein [Source:UniProtKB/TrEMBL;Acc:G4MM81]
MGG_15353	-3.24592	0	down	0.324592	inf	Putative uncharacterized protein [Source:UniProtKB/TrEMBL;Acc:G4NAP7]
MGG_07954	-1.98623	6e-08	down	0.198623	7.22185	Epoxide hydrolase 2 [Source:UniProtKB/TrEMBL;Acc:G4N2U2]
MGG_15509	-2.12431	0	down	0.212431	inf	Putative uncharacterized protein [Source:UniProtKB/TrEMBL;Acc:G4MXZ5]
MGG_16813	-2.50641	0	down	0.250641	inf	Putative uncharacterized protein [Source:UniProtKB/TrEMBL;Acc:G4N288]
MGG_07498	2.59534	0.0370666	up	0.259534	1.43102	Putative uncharacterized protein [Source:UniProtKB/TrEMBL;Acc:G4N1N0]
MGG_10327	1.20783	0	up	0.120783	inf	Putative uncharacterized protein [Source:UniProtKB/TrEMBL;Acc:G4NJT2]
MGG_07868	-2.52666	2.58e-11	down	0.252666	10.5884	Glycosyl hydrolase family 10 [Source:UniProtKB/TrEMBL;Acc:G4N1Y8]
MGG_09063	-1.05795	6.05e-05	down	0.105795	4.21824	Urea active transporter [Source:UniProtKB/TrEMBL;Acc:G5EI36]
MGG_13582	-2.2199	7.15e-11	down	0.22199	10.1457	Putative uncharacterized protein [Source:UniProtKB/TrEMBL;Acc:G4N8Z7]
MGG_10938	-1.72388	0.00680158	down	0.172388	2.16739	Phthalate transporter [Source:UniProtKB/TrEMBL;Acc:G4N3A7]
MGG_11047	-2.43142	0	down	0.243142	inf	DNA repair and recombination protein RAD5C [Source:UniProtKB/TrEMBL;Acc:G4MXZ7]
MGG_17450	-1.03109	0	down	0.103109	inf	Mitochondrial 2-oxoglutarate/malate carrier protein [Source:UniProtKB/TrEMBL;Acc:G4NC16]
MGG_02650	1.39293	0.0273185	up	0.139293	1.56354	FAD binding domain-containing protein [Source:UniProtKB/TrEMBL;Acc:G4NJH7]
MGG_08541	-1.59347	9.73e-06	down	0.159347	5.01189	FAD monooxygenase [Source:UniProtKB/TrEMBL;Acc:G4N5V6]
MGG_07919	-3.23779	0.00388947	down	0.323779	2.41011	Putative uncharacterized protein [Source:UniProtKB/TrEMBL;Acc:G4N2E9]
MGG_01485	-1.18599	4.48e-07	down	0.118599	6.34872	Putative uncharacterized protein [Source:UniProtKB/TrEMBL;Acc:G4MSY3]
MGG_09773	-1.10239	0.00015256	down	0.110239	3.81656	Putative uncharacterized protein [Source:UniProtKB/TrEMBL;Acc:G4NA07]
MGG_08450	-4.01943	0	down	0.401943	inf	Asparagine synthase [Source:UniProtKB/TrEMBL;Acc:G4NA81]
MGG_09276	1.176	0.00244304	up	0.1176	2.61207	Putative uncharacterized protein [Source:UniProtKB/TrEMBL;Acc:G4MQB2]
MGG_09474	-1.18105	0.00144376	down	0.118105	2.8405	Putative uncharacterized protein [Source:UniProtKB/TrEMBL;Acc:G4N1V3]
MGG_08936	-1.26258	0	down	0.126258	inf	Putative uncharacterized protein [Source:UniProtKB/TrEMBL;Acc:G4MW07]
MGG_13261	1.12886	0	up	0.112886	inf	Putative uncharacterized protein [Source:UniProtKB/TrEMBL;Acc:G4N420]
MGG_09212	-1.62011	0	down	0.162011	inf	Nitroreductase [Source:UniProtKB/TrEMBL;Acc:G4MPS3]
MGG_00578	-1.78385	4.24e-08	down	0.178385	7.37263	Putative uncharacterized protein [Source:UniProtKB/TrEMBL;Acc:G4NBC1]
MGG_11496	-1.38728	0	down	0.138728	inf	Putative uncharacterized protein [Source:UniProtKB/TrEMBL;Acc:G4NEK8]
MGG_02866	-1.96393	0	down	0.196393	inf	Putative uncharacterized protein [Source:UniProtKB/TrEMBL;Acc:G4NLS4]
MGG_10993	-1.27402	1.11e-14	down	0.127402	13.9547	3-(3-hydroxy-phenyl)propionate hydroxylase [Source:UniProtKB/TrEMBL;Acc:G4MXE3]
MGG_01609	-1.18755	0	down	0.118755	inf	Putative uncharacterized protein [Source:UniProtKB/TrEMBL;Acc:G4MTZ2]
MGG_08890	4.01635	0	up	0.401635	inf	Putative uncharacterized protein [Source:UniProtKB/TrEMBL;Acc:G4MVK2]
MGG_05723	-1.05416	1.17e-11	down	0.105416	10.9318	Fluconazole resistance protein 1 [Source:UniProtKB/TrEMBL;Acc:G4MPH5]
MGG_05659	2.13523	1.7e-08	up	0.213523	7.76955	Putative uncharacterized protein [Source:UniProtKB/TrEMBL;Acc:G4MNN4]
MGG_16106	1.4782	0.000242439	up	0.14782	3.6154	Putative uncharacterized protein [Source:UniProtKB/TrEMBL;Acc:G4MQY9]
MGG_02313	1.71164	0.00957299	up	0.171164	2.01895	Putative uncharacterized protein [Source:UniProtKB/TrEMBL;Acc:G4MQH9]
MGG_12676	-2.87069	0	down	0.287069	inf	Putative uncharacterized protein [Source:UniProtKB/TrEMBL;Acc:G4NK66]
MGG_18043	-1.46023	0.0178919	down	0.146023	1.74734	Putative uncharacterized protein [Source:UniProtKB/TrEMBL;Acc:G4NK67]
MGG_10961	-2.85155	0	down	0.285155	inf	Putative uncharacterized protein [Source:UniProtKB/TrEMBL;Acc:G4N285]
MGG_00771	-2.19787	0	down	0.219787	inf	5-oxoprolinase [Source:UniProtKB/TrEMBL;Acc:G4NEL0]
MGG_11468	-1.73707	0	down	0.173707	inf	Putative uncharacterized protein [Source:UniProtKB/TrEMBL;Acc:G4NDF8]
MGG_14052	-1.23531	4.47e-14	down	0.123531	13.3497	Putative uncharacterized protein [Source:UniProtKB/TrEMBL;Acc:G4NL88]
MGG_10585	-1.35058	1.88e-09	down	0.135058	8.72584	Monooxygenase [Source:UniProtKB/TrEMBL;Acc:G4NKN0]
MGG_01337	1.05503	9.59e-09	up	0.105503	8.01818	Putative uncharacterized protein [Source:UniProtKB/TrEMBL;Acc:G4MYN1]
MGG_08941	-3.15148	4.44e-16	down	0.315148	15.3526	Putative uncharacterized protein [Source:UniProtKB/TrEMBL;Acc:G4MW15]
MGG_09268	-1.04527	1.17e-10	down	0.104527	9.93181	Putative uncharacterized protein [Source:UniProtKB/TrEMBL;Acc:G4MQ99]
MGG_16486	2.40651	0.00103559	up	0.240651	2.98481	Putative uncharacterized protein [Source:UniProtKB/TrEMBL;Acc:G4MQF7]
MGG_15750	1.23924	0.00630735	up	0.123924	2.20015	Putative uncharacterized protein [Source:UniProtKB/TrEMBL;Acc:G4MUF0]
MGG_09404	-1.08988	0.000781261	down	0.108988	3.1072	Feruloyl esterase B [Source:UniProtKB/TrEMBL;Acc:G4NHX7]
MGG_05419	-1.02334	0.00212331	down	0.102334	2.67299	Putative uncharacterized protein [Source:UniProtKB/TrEMBL;Acc:G4MLD7]
MGG_00402	-1.83179	1.96e-06	down	0.183179	5.70774	Putative uncharacterized protein [Source:UniProtKB/TrEMBL;Acc:G4NCE1]
MGG_11781	1.86633	5.4e-10	up	0.186633	9.26761	Putative uncharacterized protein [Source:UniProtKB/TrEMBL;Acc:G4MNX9]
MGG_15628	-1.05307	0	down	0.105307	inf	Putative uncharacterized protein [Source:UniProtKB/TrEMBL;Acc:G4MWI5]
MGG_15628	-1.05307	0	down	0.105307	inf	Putative uncharacterized protein [Source:UniProtKB/TrEMBL;Acc:G4MWI5]
MGG_08776	-2.29929	0	down	0.229929	inf	Major myo-inositol transporter iolT [Source:UniProtKB/TrEMBL;Acc:G4NFM4]
MGG_16710	1.05214	0.0394912	up	0.105214	1.4035	Putative uncharacterized protein [Source:UniProtKB/TrEMBL;Acc:G4N3R6]
MGG_08772	1.24271	0.000178676	up	0.124271	3.74793	Putative uncharacterized protein [Source:UniProtKB/TrEMBL;Acc:G4NFN0]
MGG_15622	-1.12993	3.98e-09	down	0.112993	8.40012	Putative uncharacterized protein [Source:UniProtKB/TrEMBL;Acc:G4MW39]
MGG_10001	2.16074	0	up	0.216074	inf	Putative uncharacterized protein [Source:UniProtKB/TrEMBL;Acc:G4N9E5]
MGG_08501	-2.71045	3.94e-10	down	0.271045	9.4045	Putative uncharacterized protein [Source:UniProtKB/TrEMBL;Acc:G4NAP6]
MGG_13985	-1.85147	1.67e-08	down	0.185147	7.77728	Putative uncharacterized protein [Source:UniProtKB/TrEMBL;Acc:G4N5U7]
MGG_04873	1.812	0.000889702	up	0.1812	3.05076	Putative uncharacterized protein [Source:UniProtKB/TrEMBL;Acc:G4N2P2]
MGG_09168	-2.06831	0.0194129	down	0.206831	1.71191	Putative uncharacterized protein [Source:UniProtKB/TrEMBL;Acc:Q2KER7]
MGG_02188	2.20409	0.0192964	up	0.220409	1.71452	Glutamyl-tRNA(Gln) amidotransferase subunit A [Source:UniProtKB/TrEMBL;Acc:G4MP85]
MGG_18110	1.62118	0.00897093	up	0.162118	2.04716	Putative uncharacterized protein [Source:UniProtKB/TrEMBL;Acc:Q2KEV8]
MGG_08488	-1.38474	0	down	0.138474	inf	Putative uncharacterized protein [Source:UniProtKB/TrEMBL;Acc:G4NAN4]
MGG_16714	-2.6722	1.76e-09	down	0.26722	8.75449	Putative uncharacterized protein [Source:UniProtKB/TrEMBL;Acc:G4N415]
MGG_07491	-3.58727	0	down	0.358727	inf	Retinol dehydrogenase 13 [Source:UniProtKB/TrEMBL;Acc:G4N1M1]
MGG_15267	-1.20193	0.0172749	down	0.120193	1.76258	Putative uncharacterized protein [Source:UniProtKB/TrEMBL;Acc:G4N2X8]
MGG_15331	-3.35811	0	down	0.335811	inf	Putative uncharacterized protein [Source:UniProtKB/TrEMBL;Acc:G4MWP8]
MGG_02159	-1.22447	0	down	0.122447	inf	Glycosyltransferase [Source:UniProtKB/TrEMBL;Acc:G4MP60]
MGG_16553	1.93928	5.08e-11	up	0.193928	10.2941	Putative uncharacterized protein [Source:UniProtKB/TrEMBL;Acc:G5EH78]
MGG_13464	-1.36002	0	down	0.136002	inf	Laccase [Source:UniProtKB/TrEMBL;Acc:G4N3F5]
MGG_17822	-1.86236	0	down	0.186236	inf	Putative uncharacterized protein [Source:UniProtKB/TrEMBL;Acc:G4NIA1]
MGG_11691	-4.92012	0.026214	down	0.492012	1.58147	Streptogrisin-C [Source:UniProtKB/TrEMBL;Acc:G4NF10]
MGG_02717	-1.23797	1.1e-06	down	0.123797	5.95861	Putative uncharacterized protein [Source:UniProtKB/TrEMBL;Acc:G4NJ83]
MGG_08072	-2.11734	0	down	0.211734	inf	Cholesterol oxidase [Source:UniProtKB/TrEMBL;Acc:G4MXT1]
MGG_14943	-1.40113	1.83e-07	down	0.140113	6.73755	Lovastatin nonaketide synthase [Source:UniProtKB/TrEMBL;Acc:G4NHJ8]
MGG_16500	-1.10242	0	down	0.110242	inf	Putative uncharacterized protein [Source:UniProtKB/TrEMBL;Acc:G4NJQ3]
MGG_03822	-2.84765	0	down	0.284765	inf	Peptidase family T4 [Source:UniProtKB/TrEMBL;Acc:G4NHJ4]
MGG_10910	-4.01716	0	down	0.401716	inf	Aflatoxin biosynthesis ketoreductase nor-1 [Source:UniProtKB/TrEMBL;Acc:G4N292]
MGG_08523	-2.89241	9.64e-08	down	0.289241	7.01592	Laccase-1 [Source:UniProtKB/TrEMBL;Acc:G4N5T0]
MGG_07639	-3.57203	0	down	0.357203	inf	Excitatory amino acid transporter 2 [Source:UniProtKB/TrEMBL;Acc:G4N300]
MGG_03791	-4.89421	0.0277888	down	0.489421	1.55613	Putative uncharacterized protein [Source:UniProtKB/TrEMBL;Acc:G4NHM5]
MGG_16383	-1.61425	0	down	0.161425	inf	Putative uncharacterized protein [Source:UniProtKB/TrEMBL;Acc:G4MM82]
MGG_06799	-1.09284	0	down	0.109284	inf	Putative uncharacterized protein [Source:UniProtKB/TrEMBL;Acc:G4MM18]
MGG_03820	-2.33387	0.0392339	down	0.233387	1.40634	Putative uncharacterized protein [Source:UniProtKB/TrEMBL;Acc:G4NHJ6]
MGG_02647	1.08159	0.0126407	up	0.108159	1.89823	UVI-1 [Source:UniProtKB/TrEMBL;Acc:G4NJI0]
MGG_06888	-2.1756	0	down	0.21756	inf	Glutamine synthetase [Source:UniProtKB/TrEMBL;Acc:G4MMY4]
MGG_08500	-1.51932	9.83e-12	down	0.151932	11.0074	Pisatin demethylase [Source:UniProtKB/TrEMBL;Acc:G4NAP5]
MGG_13793	1.12521	2.38e-11	up	0.112521	10.6234	Nitrate transporter [Source:UniProtKB/TrEMBL;Acc:G4MRR0]
MGG_13198	-1.06701	0.0449111	down	0.106701	1.34765	Putative uncharacterized protein [Source:UniProtKB/TrEMBL;Acc:G4N5M2]
MGG_02988	1.33157	0.000188495	up	0.133157	3.7247	Putative uncharacterized protein [Source:UniProtKB/TrEMBL;Acc:G4NL30]
MGG_10315	2.44246	0	up	0.244246	inf	Hydrophobin-like protein MPG1 [Source:UniProtKB/Swiss-Prot;Acc:P52751]
MGG_02529	-1.60702	1.21e-06	down	0.160702	5.91721	Putative uncharacterized protein [Source:UniProtKB/TrEMBL;Acc:G5EHJ1]
MGG_05788	-1.03946	0.00160698	down	0.103946	2.79399	Poly(3-hydroxybutyrate) depolymerase [Source:UniProtKB/TrEMBL;Acc:G4N0V2]
MGG_00287	-1.05457	1.11e-16	down	0.105457	15.9547	Putative uncharacterized protein [Source:UniProtKB/TrEMBL;Acc:G4ND87]
MGG_07257	-2.2397	0	down	0.22397	inf	Putative uncharacterized protein [Source:UniProtKB/TrEMBL;Acc:G4MUH8]
MGG_06168	-1.54575	0	down	0.154575	inf	Putative uncharacterized protein [Source:UniProtKB/TrEMBL;Acc:G4N004]
MGG_00566	1.64055	0.0045198	up	0.164055	2.34488	Putative uncharacterized protein [Source:UniProtKB/TrEMBL;Acc:G4NBE0]
MGG_15082	2.01684	0.00354278	up	0.201684	2.45066	Putative uncharacterized protein [Source:UniProtKB/TrEMBL;Acc:G4MTK3]
MGG_17278	1.11272	0	up	0.111272	inf	Argininosuccinate lyase [Source:UniProtKB/TrEMBL;Acc:G4NAI2]
MGG_07953	-3.02473	0	down	0.302473	inf	Bifunctional P-450:NADPH-P450 reductase [Source:UniProtKB/TrEMBL;Acc:G4N2U1]
MGG_04927	-1.5179	0	down	0.15179	inf	High-affinity nicotinic acid transporter [Source:UniProtKB/TrEMBL;Acc:G4N355]
MGG_05499	-1.33584	8.27e-06	down	0.133584	5.08249	Serine/threonine protein kinase [Source:UniProtKB/TrEMBL;Acc:G4MM72]
MGG_12982	-2.99501	0	down	0.299501	inf	2-(R)-hydroxypropyl-CoM dehydrogenase [Source:UniProtKB/TrEMBL;Acc:G4N290]
MGG_02340	-2.10505	0.0155566	down	0.210505	1.80808	Cell wall glycosyl hydrolase YteR [Source:UniProtKB/TrEMBL;Acc:G4MQK5]
MGG_04569	-1.13782	0	down	0.113782	inf	NADPH dehydrogenase [Source:UniProtKB/TrEMBL;Acc:G4MST7]
MGG_15023	-1.0269	8.38e-09	down	0.10269	8.07676	Putative uncharacterized protein [Source:UniProtKB/TrEMBL;Acc:G4NJD7]
MGG_07816	-1.01588	0.0219886	down	0.101588	1.6578	Putative uncharacterized protein [Source:UniProtKB/TrEMBL;Acc:G4N1F8]
MGG_01231	1.71005	5.84e-08	up	0.171005	7.23359	Sorbitol dehydrogenase [Source:UniProtKB/TrEMBL;Acc:G4MXJ5]
MGG_09001	-6.08447	0.00434161	down	0.608447	2.36235	Putative uncharacterized protein [Source:UniProtKB/TrEMBL;Acc:G4MWI4]
MGG_14597	3.04621	0.00706658	up	0.304621	2.15079	Putative uncharacterized protein [Source:UniProtKB/TrEMBL;Acc:G4MP54]
MGG_13279	-1.5763	0	down	0.15763	inf	Potassium/sodium efflux P-type ATPase [Source:UniProtKB/TrEMBL;Acc:G4N3Z4]
MGG_17792	-1.97546	0	down	0.197546	inf	Putative uncharacterized protein [Source:UniProtKB/TrEMBL;Acc:G4NI04]
MGG_08783	1.03528	0.000559687	up	0.103528	3.25205	Putative uncharacterized protein [Source:UniProtKB/TrEMBL;Acc:G4NFL6]
MGG_00822	-5.4898	0	down	0.54898	inf	Putative uncharacterized protein [Source:UniProtKB/TrEMBL;Acc:G4NE94]
MGG_10106	-4.44509	0	down	0.444509	inf	Putative uncharacterized protein [Source:UniProtKB/TrEMBL;Acc:G4N8U0]
MGG_02509	-1.09837	9.74e-09	down	0.109837	8.01144	Juvenile hormone epoxide hydrolase 2 [Source:UniProtKB/TrEMBL;Acc:G4MKB4]
MGG_04305	3.10378	0.0295225	up	0.310378	1.52985	Cell wall glycosyl hydrolase YteR [Source:UniProtKB/TrEMBL;Acc:G4NGI0]
MGG_05870	-2.87379	0.0449154	down	0.287379	1.3476	Putative uncharacterized protein [Source:UniProtKB/TrEMBL;Acc:G4N3R8]
MGG_17153	-1.32815	0	down	0.132815	inf	Putative uncharacterized protein [Source:UniProtKB/TrEMBL;Acc:G4N695]
MGG_00391	-1.1858	0	down	0.11858	inf	Putative uncharacterized protein [Source:UniProtKB/TrEMBL;Acc:G4NCF2]
MGG_03258	-1.54725	9.91e-08	down	0.154725	7.00393	Molybdopterin biosynthesis protein moeA [Source:UniProtKB/TrEMBL;Acc:G4N9U4]
MGG_10487	-1.22516	5.32e-06	down	0.122516	5.27409	Putative uncharacterized protein [Source:UniProtKB/TrEMBL;Acc:G4MYG4]
MGG_16375	-1.12848	0	down	0.112848	inf	Aldehyde reductase [Source:UniProtKB/TrEMBL;Acc:G4MM60]
MGG_08239	2.25413	0.0418957	up	0.225413	1.37783	Putative uncharacterized protein [Source:UniProtKB/TrEMBL;Acc:G4MXU8]
MGG_13764	-4.22978	0	down	0.422978	inf	Bilirubin oxidase [Source:UniProtKB/TrEMBL;Acc:G4MQU0]
MGG_07303	1.67774	0.0020565	up	0.167774	2.68687	Putative uncharacterized protein [Source:UniProtKB/TrEMBL;Acc:G4MUZ2]
MGG_09022	1.99414	0.0150145	up	0.199414	1.82349	Putative uncharacterized protein [Source:UniProtKB/TrEMBL;Acc:G5EI24]
MGG_07665	-1.61229	4.28e-06	down	0.161229	5.36856	Putative uncharacterized protein [Source:UniProtKB/TrEMBL;Acc:G4N3B6]
MGG_08681	-2.37165	0	down	0.237165	inf	Putative uncharacterized protein [Source:UniProtKB/TrEMBL;Acc:G4MLI0]
MGG_17617	-1.04284	0	down	0.104284	inf	Putative uncharacterized protein [Source:UniProtKB/TrEMBL;Acc:G4NG92]
MGG_01941	-3.31557	1.11e-16	down	0.331557	15.9547	FAD binding domain-containing protein [Source:UniProtKB/TrEMBL;Acc:G4NG04]
MGG_14195	-7.65471	0.000215631	down	0.765471	3.66629	Putative uncharacterized protein [Source:UniProtKB/TrEMBL;Acc:G4NJP8]
MGG_10469	-1.4958	2.44e-15	down	0.14958	14.6126	Putative uncharacterized protein [Source:UniProtKB/TrEMBL;Acc:G4MYE5]
MGG_08639	1.12983	0	up	0.112983	inf	Putative uncharacterized protein [Source:UniProtKB/TrEMBL;Acc:G4ML30]
MGG_10456	-3.0856	0	down	0.30856	inf	Putative uncharacterized protein [Source:UniProtKB/TrEMBL;Acc:G4MY25]
MGG_07602	2.1539	0	up	0.21539	inf	Tyrosine phosphatase [Source:UniProtKB/TrEMBL;Acc:G4N2K4]
MGG_00270	-1.33873	0	down	0.133873	inf	Zinc-containing alcohol dehydrogenase [Source:UniProtKB/TrEMBL;Acc:G4NDA7]
MGG_09796	-1.40069	0.0272759	down	0.140069	1.56422	Putative uncharacterized protein [Source:UniProtKB/TrEMBL;Acc:G4NIL9]
MGG_10012	1.46822	0.022317	up	0.146822	1.65136	Salicylate hydroxylase [Source:UniProtKB/TrEMBL;Acc:G4N9D2]
MGG_15049	1.97178	0	up	0.197178	inf	Putative uncharacterized protein [Source:UniProtKB/TrEMBL;Acc:G4NKD7]
MGG_04838	1.57797	0.0244121	up	0.157797	1.61239	Putative uncharacterized protein [Source:UniProtKB/TrEMBL;Acc:G4MU81]
MGG_03246	1.01378	0.00060866	up	0.101378	3.21563	Putative uncharacterized protein [Source:UniProtKB/TrEMBL;Acc:G4N9V7]
MGG_15081	1.14748	7.86e-07	up	0.114748	6.10458	Putative uncharacterized protein [Source:UniProtKB/TrEMBL;Acc:G4MT78]
MGG_00703	1.2799	1.33e-13	up	0.12799	12.8761	MAS3 protein [Source:UniProtKB/TrEMBL;Acc:G4NEZ3]
MGG_03118	-1.18586	2.68e-09	down	0.118586	8.57187	Putative uncharacterized protein [Source:UniProtKB/TrEMBL;Acc:G4N5Z0]
MGG_12737	-1.60251	0	down	0.160251	inf	Creatine transporter [Source:UniProtKB/TrEMBL;Acc:G4N9I2]
MGG_09749	1.17912	0	up	0.117912	inf	Putative uncharacterized protein [Source:UniProtKB/TrEMBL;Acc:G4NA38]
MGG_03279	2.24002	0	up	0.224002	inf	Putative uncharacterized protein [Source:UniProtKB/TrEMBL;Acc:G4N9H3]
MGG_02169	-1.63136	6.4e-09	down	0.163136	8.19382	Putative uncharacterized protein [Source:UniProtKB/TrEMBL;Acc:G4MP67]
MGG_08537	-2.82119	0.000125554	down	0.282119	3.90117	Endoglucanase-1; Endoglucanase-1	variant [Source:UniProtKB/TrEMBL;Acc:G4N5V2]
MGG_08537	-2.82119	0.000125554	down	0.282119	3.90117	Endoglucanase-1; Endoglucanase-1	variant [Source:UniProtKB/TrEMBL;Acc:G4N5V2]
MGG_03823	-3.02653	0	down	0.302653	inf	NADH oxidase [Source:UniProtKB/TrEMBL;Acc:G4NHJ3]
MGG_12798	-1.02291	3.33e-07	down	0.102291	6.47756	Para-nitrobenzyl esterase [Source:UniProtKB/TrEMBL;Acc:G4N6J4]
MGG_07433	1.06437	1.04e-11	up	0.106437	10.983	Putative uncharacterized protein [Source:UniProtKB/TrEMBL;Acc:G4N0T3]
MGG_17722	1.5776	1.11e-16	up	0.15776	15.9547	Putative uncharacterized protein [Source:UniProtKB/TrEMBL;Acc:G4NH46]
MGG_07883	-2.60371	0.0293577	down	0.260371	1.53228	Sorbose reductase sou1 [Source:UniProtKB/TrEMBL;Acc:G4N209]
MGG_09692	1.01971	0	up	0.101971	inf	Aminopeptidase Y [Source:UniProtKB/TrEMBL;Acc:G4NAK7]
MGG_16047	-1.01297	0.000139626	down	0.101297	3.85503	Putative uncharacterized protein [Source:UniProtKB/TrEMBL;Acc:G4MP71]
MGG_09602	-1.03044	0	down	0.103044	inf	Putative uncharacterized protein [Source:UniProtKB/TrEMBL;Acc:G5EH48]
MGG_16318	1.09819	0.0362572	up	0.109819	1.44061	Putative uncharacterized protein [Source:UniProtKB/TrEMBL;Acc:G4MS56]
MGG_12819	-1.0941	0.000408005	down	0.10941	3.38933	Putative uncharacterized protein [Source:UniProtKB/TrEMBL;Acc:G4N6X6]
MGG_06298	1.9323	0	up	0.19323	inf	Putative uncharacterized protein [Source:UniProtKB/TrEMBL;Acc:G4N869]
MGG_08295	1.22515	0.00847324	up	0.122515	2.07195	Putative uncharacterized protein [Source:UniProtKB/TrEMBL;Acc:G4MX82]
MGG_02168	-2.05121	0.0111167	down	0.205121	1.95402	Putative uncharacterized protein [Source:UniProtKB/TrEMBL;Acc:G4MP66]
MGG_01925	-1.00529	0	down	0.100529	inf	Bifunctional P-450:NADPH-P450 reductase [Source:UniProtKB/TrEMBL;Acc:G4NG13]
MGG_04595	2.12008	0	up	0.212008	inf	Putative uncharacterized protein [Source:UniProtKB/TrEMBL;Acc:G4MRS0]
MGG_04595	2.12008	0	up	0.212008	inf	Putative uncharacterized protein [Source:UniProtKB/TrEMBL;Acc:G4MRS0]
MGG_09783	1.32725	0	up	0.132725	inf	Putative uncharacterized protein [Source:UniProtKB/TrEMBL;Acc:G4N9Z6]
MGG_07218	1.31985	3.75e-13	up	0.131985	12.426	Transcription factor [Source:UniProtKB/TrEMBL;Acc:G4MU26]
MGG_02337	-3.21709	0	down	0.321709	inf	Retinol dehydrogenase 8 [Source:UniProtKB/TrEMBL;Acc:G4MQK2]
MGG_08817	-6.20663	0	down	0.620663	inf	Putative uncharacterized protein [Source:UniProtKB/TrEMBL;Acc:G4NFI0]
MGG_05119	1.29662	0.00115388	up	0.129662	2.93784	Putative uncharacterized protein [Source:UniProtKB/TrEMBL;Acc:G4N4H2]
MGG_17644	-4.20735	1.83e-10	down	0.420735	9.73755	Putative uncharacterized protein [Source:UniProtKB/TrEMBL;Acc:G4NGJ7]
MGG_08527	-2.34022	1.99e-07	down	0.234022	6.70115	Putative uncharacterized protein [Source:UniProtKB/TrEMBL;Acc:G4N5T6]
MGG_13334	-3.9555	0	down	0.39555	inf	General amino acid permease AGP2 [Source:UniProtKB/TrEMBL;Acc:G4MZV2]
MGG_09781	1.87045	0	up	0.187045	inf	Putative uncharacterized protein [Source:UniProtKB/TrEMBL;Acc:G4N9Z8]
MGG_03504	2.33449	0	up	0.233449	inf	Putative uncharacterized protein [Source:UniProtKB/TrEMBL;Acc:G4N7Z6]
MGG_07023	1.14566	0.00308937	up	0.114566	2.51013	Putative uncharacterized protein [Source:UniProtKB/TrEMBL;Acc:G4MZN4]
MGG_08454	-1.21937	5.55e-16	down	0.121937	15.2557	Elicitor [Source:UniProtKB/TrEMBL;Acc:G4NA85]
MGG_10097	-3.97371	0.00259231	down	0.397371	2.58631	Intracellular hyphae protein 1 [Source:UniProtKB/TrEMBL;Acc:G4N906]
MGG_14145	-2.72621	4.67e-13	down	0.272621	12.3307	Putative uncharacterized protein [Source:UniProtKB/TrEMBL;Acc:G4NFK7]
MGG_17134	1.39619	0.0486672	up	0.139619	1.31276	Putative uncharacterized protein [Source:UniProtKB/TrEMBL;Acc:G4NAE5]
MGG_13655	1.15858	0	up	0.115858	inf	Putative uncharacterized protein [Source:UniProtKB/TrEMBL;Acc:G4NAI8]
MGG_13767	-1.09925	0	down	0.109925	inf	Lovastatin nonaketide synthase [Source:UniProtKB/TrEMBL;Acc:G4MQU8]
MGG_17323	1.4041	7.79e-06	up	0.14041	5.10846	Putative uncharacterized protein [Source:UniProtKB/TrEMBL;Acc:G4NCS7]
MGG_15048	2.23177	0	up	0.223177	inf	NAD-dependent deacetylase sirtuin-5 [Source:UniProtKB/TrEMBL;Acc:G4NKD6]
MGG_00985	1.09475	3.84e-12	up	0.109475	11.4157	Putative uncharacterized protein [Source:UniProtKB/TrEMBL;Acc:G4ND38]
MGG_02935	2.1809	0.0093363	up	0.21809	2.02983	Putative uncharacterized protein [Source:UniProtKB/TrEMBL;Acc:G4NLI0]
MGG_09576	1.51327	0.0474521	up	0.151327	1.32374	Putative uncharacterized protein [Source:UniProtKB/TrEMBL;Acc:G4N0X6]
MGG_06386	1.39675	1.37e-12	up	0.139675	11.8633	Putative uncharacterized protein [Source:UniProtKB/TrEMBL;Acc:G4N7L1]
MGG_03299	2.90401	6.87e-08	up	0.290401	7.16304	Phosphate:H+ symporter [Source:UniProtKB/TrEMBL;Acc:G4N9F2]
MGG_10510	-2.14174	1.03e-08	down	0.214174	7.98716	Ribonuclease T2 [Source:UniProtKB/TrEMBL;Acc:G4MS40]
MGG_07969	-1.18366	0	down	0.118366	inf	Putative uncharacterized protein [Source:UniProtKB/TrEMBL;Acc:G4N2W0]
MGG_03363	1.90843	0.00415436	up	0.190843	2.3815	Putative uncharacterized protein [Source:UniProtKB/TrEMBL;Acc:G4N8X3]
MGG_03329	-1.00297	0	down	0.100297	inf	Small heat shock protein [Source:UniProtKB/TrEMBL;Acc:G4N963]
MGG_03308	1.482	0.0254705	up	0.1482	1.59396	Putative uncharacterized protein [Source:UniProtKB/TrEMBL;Acc:G4N990]
MGG_13101	-1.84788	0.014902	down	0.184788	1.82676	Putative uncharacterized protein [Source:UniProtKB/TrEMBL;Acc:G4MM85]
MGG_17845	-3.04024	4.45e-07	down	0.304024	6.35164	Putative uncharacterized protein [Source:UniProtKB/TrEMBL;Acc:G4NIM9]
MGG_17845	-3.04024	4.45e-07	down	0.304024	6.35164	Putative uncharacterized protein [Source:UniProtKB/TrEMBL;Acc:G4NIM9]
MGG_01541	1.20611	0.0066808	up	0.120611	2.17517	Dicer-like protein 1 Endoribonuclease DCL1 ATP-dependent helicase DCL1 [Source:UniProtKB/Swiss-Prot;Acc:A4RKC3]
MGG_14837	-7.11751	0.000629075	down	0.711751	3.2013	Putative uncharacterized protein [Source:UniProtKB/TrEMBL;Acc:G4N8S2]
MGG_17864	-1.12115	2.43e-05	down	0.112115	4.61439	Glycosyl hydrolase family 88 [Source:UniProtKB/TrEMBL;Acc:G4NK86]
MGG_00194	-3.64659	0	down	0.364659	inf	Putative uncharacterized protein [Source:UniProtKB/TrEMBL;Acc:G4NDV7]
MGG_10058	1.36895	0	up	0.136895	inf	Putative uncharacterized protein [Source:UniProtKB/TrEMBL;Acc:G4N934]
MGG_17426	-1.27623	3.64e-06	down	0.127623	5.4389	Putative uncharacterized protein [Source:UniProtKB/TrEMBL;Acc:G4NBE1]
MGG_14657	-1.97585	2.89e-13	down	0.197585	12.5391	Putative uncharacterized protein [Source:UniProtKB/TrEMBL;Acc:G4NEA9]
MGG_07980	-1.23244	0.000290066	down	0.123244	3.5375	Metabolite transporter [Source:UniProtKB/TrEMBL;Acc:G4N2X0]
MGG_00426	-2.28972	1.71e-06	down	0.228972	5.767	Short-chain dehydrogenase/reductase SDR [Source:UniProtKB/TrEMBL;Acc:G4NCB3]
MGG_10422	-3.12942	0	down	0.312942	inf	Putative uncharacterized protein [Source:UniProtKB/TrEMBL;Acc:G4NGB5]
MGG_17277	1.40076	0	up	0.140076	inf	Histone chaperone RTT106 [Source:UniProtKB/Swiss-Prot;Acc:A4R6X5]
MGG_05710	-1.20738	3.78e-13	down	0.120738	12.4225	Putative uncharacterized protein [Source:UniProtKB/TrEMBL;Acc:G4MPF5]
MGG_10053	1.14517	3.75e-13	up	0.114517	12.426	Putative uncharacterized protein [Source:UniProtKB/TrEMBL;Acc:G4N939]
MGG_12420	-1.06822	9.77e-14	down	0.106822	13.0101	Putative uncharacterized protein [Source:UniProtKB/TrEMBL;Acc:G4MVH8]
MGG_09763	1.31727	0.0375691	up	0.131727	1.42517	Putative uncharacterized protein [Source:UniProtKB/TrEMBL;Acc:G4NA22]
MGG_04126	-1.25154	0	down	0.125154	inf	Sulfate permease 2 [Source:UniProtKB/TrEMBL;Acc:G4NIT1]
MGG_11255	1.37932	2.69e-12	up	0.137932	11.5702	Putative uncharacterized protein [Source:UniProtKB/TrEMBL;Acc:A4RLB0]
MGG_07473	2.6407	1.13e-05	up	0.26407	4.94692	Glycosyl hydrolase [Source:UniProtKB/TrEMBL;Acc:G4N191]
MGG_13309	-1.67316	0	down	0.167316	inf	Putative uncharacterized protein [Source:UniProtKB/TrEMBL;Acc:G4N0H6]
MGG_00066	1.18487	0.0014098	up	0.118487	2.85084	Putative uncharacterized protein [Source:UniProtKB/TrEMBL;Acc:G4NER9]
MGG_08459	-1.9986	2.96e-06	down	0.19986	5.52871	Putative uncharacterized protein [Source:UniProtKB/TrEMBL;Acc:G4NA95]
MGG_16167	6.36183	0.0305609	up	0.636183	1.51483	Putative uncharacterized protein [Source:UniProtKB/TrEMBL;Acc:G4MM20]
MGG_02347	-1.20257	0	down	0.120257	inf	Putative uncharacterized protein [Source:UniProtKB/TrEMBL;Acc:G4MQL4]
MGG_14550	1.19581	0	up	0.119581	inf	Putative uncharacterized protein [Source:UniProtKB/TrEMBL;Acc:G4MRK7]
MGG_03963	1.54929	0	up	0.154929	inf	Putative uncharacterized protein [Source:UniProtKB/TrEMBL;Acc:G4NH24]
MGG_05976	-1.55345	0	down	0.155345	inf	Beta-lactamase [Source:UniProtKB/TrEMBL;Acc:G4N4J8]
MGG_09445	-1.15802	5.19e-08	down	0.115802	7.28483	Putative uncharacterized protein [Source:UniProtKB/TrEMBL;Acc:G4NHT3]
MGG_08452	-2.20261	0	down	0.220261	inf	Putative uncharacterized protein [Source:UniProtKB/TrEMBL;Acc:G4NA83]
MGG_02246	-1.92944	0.00903256	down	0.192944	2.04419	Putative uncharacterized protein [Source:UniProtKB/TrEMBL;Acc:G4MQ14]
MGG_02075	-1.01125	3.73e-06	down	0.101125	5.42829	Sodium-dependent noradrenaline transporter [Source:UniProtKB/TrEMBL;Acc:G4MNA6]
MGG_00276	-1.10865	7.07e-14	down	0.110865	13.1506	FAD binding domain-containing protein [Source:UniProtKB/TrEMBL;Acc:G4ND99]
MGG_08363	-1.74595	0	down	0.174595	inf	Enoyl reductase [Source:UniProtKB/TrEMBL;Acc:G4MWD2]
MGG_00041	-12.3096	1.55e-09	down	1.23096	8.80967	O-methyltransferase [Source:UniProtKB/TrEMBL;Acc:G4NEU7]
MGG_05802	-1.04238	6.37e-09	down	0.104238	8.19586	Putative uncharacterized protein [Source:UniProtKB/TrEMBL;Acc:G4N0H4]
MGG_04631	1.2829	8.93e-09	up	0.12829	8.04915	Terpene synthase metal binding domain-containing protein [Source:UniProtKB/TrEMBL;Acc:G4MRD5]
MGG_08337	2.08627	0	up	0.208627	inf	Putative uncharacterized protein [Source:UniProtKB/TrEMBL;Acc:G4MWR7]
MGG_06203	-1.53777	0	down	0.153777	inf	High-affinity glucose transporter RGT2 [Source:UniProtKB/TrEMBL;Acc:G4N0E9]
MGG_07269	2.74947	3.68e-05	up	0.274947	4.43415	Putative uncharacterized protein [Source:UniProtKB/TrEMBL;Acc:G4MUJ3]
MGG_05132	-1.48626	0	down	0.148626	inf	Putative uncharacterized protein [Source:UniProtKB/TrEMBL;Acc:G4N4N9]
MGG_13338	-1.86897	0.00193816	down	0.186897	2.71261	MFS transporter [Source:UniProtKB/TrEMBL;Acc:G4MZV9]
MGG_13936	-1.14656	0	down	0.114656	inf	Putative uncharacterized protein [Source:UniProtKB/TrEMBL;Acc:G4NA51]
MGG_05114	1.5493	0.0168698	up	0.15493	1.77289	Putative uncharacterized protein [Source:UniProtKB/TrEMBL;Acc:G4N4G6]
MGG_09760	1.56199	0	up	0.156199	inf	Putative uncharacterized protein [Source:UniProtKB/TrEMBL;Acc:G4NA25]
MGG_09807	-1.7224	2.31e-08	down	0.17224	7.63639	Putative uncharacterized protein [Source:UniProtKB/TrEMBL;Acc:G4NIK7]
MGG_10724	-1.19401	0.00721103	down	0.119401	2.142	Cytochrome P450 monooxygenase [Source:UniProtKB/TrEMBL;Acc:G4NI90]
MGG_13986	-1.11022	0	down	0.111022	inf	Delta(14)-sterol reductase [Source:UniProtKB/TrEMBL;Acc:G4N5U8]
MGG_16179	-1.21002	0.000786167	down	0.121002	3.10449	Putative uncharacterized protein [Source:UniProtKB/TrEMBL;Acc:G4MM36]
MGG_16179	-1.21002	0.000786167	down	0.121002	3.10449	Putative uncharacterized protein [Source:UniProtKB/TrEMBL;Acc:G4MM36]
MGG_03115	-2.84215	0	down	0.284215	inf	Putative uncharacterized protein [Source:UniProtKB/TrEMBL;Acc:G4N5Z5]
MGG_05066	-1.23401	3.12e-07	down	0.123401	6.50585	HpcH/HpaI aldolase [Source:UniProtKB/TrEMBL;Acc:G4N452]
MGG_03176	1.39304	1.21e-08	up	0.139304	7.91721	Putative uncharacterized protein [Source:UniProtKB/TrEMBL;Acc:G4NAF0]
MGG_02997	1.24362	5.27e-07	up	0.124362	6.27819	Peptidyl-prolyl cis-trans isomerase-like 1 [Source:UniProtKB/TrEMBL;Acc:G5EGZ7]
MGG_03029	-1.12353	1.98e-09	down	0.112353	8.70333	Metalloproteinase [Source:UniProtKB/TrEMBL;Acc:G5EHM4]
MGG_06156	-1.02812	4.67e-12	down	0.102812	11.3307	Putative uncharacterized protein [Source:UniProtKB/TrEMBL;Acc:G4MZZ1]
MGG_06156	-1.02812	4.67e-12	down	0.102812	11.3307	Putative uncharacterized protein [Source:UniProtKB/TrEMBL;Acc:G4MZZ1]
MGG_15022	-1.00546	0	down	0.100546	inf	Putative uncharacterized protein [Source:UniProtKB/TrEMBL;Acc:G5EI76]
MGG_04344	-1.01758	0	down	0.101758	inf	Putative uncharacterized protein [Source:UniProtKB/TrEMBL;Acc:G4NGD7]
MGG_10059	1.48975	0	up	0.148975	inf	Gelsolin repeat-containing protein [Source:UniProtKB/TrEMBL;Acc:G4N933]
MGG_12568	-1.33405	0.00188109	down	0.133405	2.72559	Serine/threonine protein kinase [Source:UniProtKB/TrEMBL;Acc:G4NLP4]
MGG_04802	1.2144	0	up	0.12144	inf	Periodic tryptophan protein 1 [Source:UniProtKB/TrEMBL;Acc:G4MTU3]
MGG_15210	-1.89138	0.0141094	down	0.189138	1.85049	Putative uncharacterized protein [Source:UniProtKB/TrEMBL;Acc:G4N2H8]
MGG_05101	-2.37231	0	down	0.237231	inf	Putative uncharacterized protein [Source:UniProtKB/TrEMBL;Acc:G4N4F0]
MGG_08467	-1.77252	0.00355669	down	0.177252	2.44895	Putative uncharacterized protein [Source:UniProtKB/TrEMBL;Acc:G4NAL0]
MGG_09139	-1.73041	0	down	0.173041	inf	Putative uncharacterized protein [Source:UniProtKB/TrEMBL;Acc:Q2KEU2]
MGG_03347	-2.18639	0	down	0.218639	inf	Putative uncharacterized protein [Source:UniProtKB/TrEMBL;Acc:G4N8Z2]
MGG_06866	1.49156	0.000251741	up	0.149156	3.59905	Putative uncharacterized protein [Source:UniProtKB/TrEMBL;Acc:G4MMJ9]
MGG_01764	-1.61307	0	down	0.161307	inf	Putative uncharacterized protein [Source:UniProtKB/TrEMBL;Acc:G4MVP2]
MGG_14404	-11.0892	5.42e-08	down	1.10892	7.266	Putative uncharacterized protein [Source:UniProtKB/TrEMBL;Acc:G4N8R2]
MGG_14831	2.04573	3.32e-06	up	0.204573	5.47886	Fatty acid synthase S-acetyltransferase [Source:UniProtKB/TrEMBL;Acc:G4N917]
MGG_01679	-1.4858	0	down	0.14858	inf	ThiJ/PfpI family protein [Source:UniProtKB/TrEMBL;Acc:G4MUT0]
MGG_09734	1.44688	0	up	0.144688	inf	Bifunctional polynucleotide phosphatase/kinase [Source:UniProtKB/TrEMBL;Acc:G4NAG1]
MGG_09964	1.52846	0.0013034	up	0.152846	2.88492	Putative uncharacterized protein [Source:UniProtKB/TrEMBL;Acc:G4N9P0]
MGG_05044	1.56461	9.15e-12	up	0.156461	11.0386	Canalicular multispecific organic anion transporter 1 [Source:UniProtKB/TrEMBL;Acc:G4N3X3]
MGG_08589	-1.5584	0	down	0.15584	inf	Putative uncharacterized protein [Source:UniProtKB/TrEMBL;Acc:G4N674]
MGG_05600	-1.18559	0	down	0.118559	inf	Quinate permease [Source:UniProtKB/TrEMBL;Acc:G4MN55]
MGG_02234	-1.01693	1.21e-08	down	0.101693	7.91721	Putative uncharacterized protein [Source:UniProtKB/TrEMBL;Acc:G4MPP1]
MGG_16410	-1.62606	0	down	0.162606	inf	Putative uncharacterized protein [Source:UniProtKB/TrEMBL;Acc:G4MN24]
MGG_03416	1.03729	0	up	0.103729	inf	Acetyltransferase [Source:UniProtKB/TrEMBL;Acc:G4N8K9]
MGG_16076	-6.51213	0.0027865	down	0.651213	2.55494	Putative uncharacterized protein [Source:UniProtKB/TrEMBL;Acc:G4MQ16]
MGG_10916	-1.07725	0.000251062	down	0.107725	3.60022	Sugar transporter STL1 [Source:UniProtKB/TrEMBL;Acc:G4NBJ2]
MGG_05940	-1.50563	0	down	0.150563	inf	Short chain dehydrogenase [Source:UniProtKB/TrEMBL;Acc:G4N499]
MGG_01997	3.76073	0.00623897	up	0.376073	2.20489	Putative uncharacterized protein [Source:UniProtKB/TrEMBL;Acc:G4MME1]
MGG_15700	-1.85441	0	down	0.185441	inf	Putative uncharacterized protein [Source:UniProtKB/TrEMBL;Acc:G4MSH5]
MGG_07646	-1.19596	0.0412715	down	0.119596	1.38435	Alpha-glucuronidase [Source:UniProtKB/TrEMBL;Acc:G4N306]
MGG_01906	-1.94295	0.00221737	down	0.194295	2.65416	Nicotianamine synthase 3 [Source:UniProtKB/TrEMBL;Acc:G4NG29]
MGG_13798	1.81744	2.76e-10	up	0.181744	9.55909	Putative uncharacterized protein [Source:UniProtKB/TrEMBL;Acc:G4MRR9]
MGG_08542	-2.55261	0	down	0.255261	inf	Putative uncharacterized protein [Source:UniProtKB/TrEMBL;Acc:G4N5V7]
MGG_08670	4.75127	0.000346662	up	0.475127	3.46009	Choline transporter [Source:UniProtKB/TrEMBL;Acc:G4NFY0]
MGG_05405	-1.45497	0.000949304	down	0.145497	3.02259	Putative uncharacterized protein [Source:UniProtKB/TrEMBL;Acc:G4MLC3]
MGG_16990	-1.55436	6.63e-10	down	0.155436	9.17849	Putative uncharacterized protein [Source:UniProtKB/TrEMBL;Acc:G4N3A5]
MGG_09743	1.05593	0	up	0.105593	inf	Putative uncharacterized protein [Source:UniProtKB/TrEMBL;Acc:G4NA42]
MGG_09648	-2.52035	0.000270034	down	0.252035	3.56858	Putative uncharacterized protein [Source:UniProtKB/TrEMBL;Acc:G5EHV0]
MGG_17894	1.85026	7.65e-12	up	0.185026	11.1163	Putative uncharacterized protein [Source:UniProtKB/TrEMBL;Acc:G4NL21]
MGG_08446	-4.47316	0	down	0.447316	inf	Sugar transporter [Source:UniProtKB/TrEMBL;Acc:G4NA76]
MGG_14513	1.11601	0	up	0.111601	inf	Putative uncharacterized protein [Source:UniProtKB/TrEMBL;Acc:G4NA12]
MGG_09146	-1.0357	0.00199567	down	0.10357	2.69991	RTA1 domain-containing protein [Source:UniProtKB/TrEMBL;Acc:G5EHQ1]
MGG_10412	-1.16893	6.24e-14	down	0.116893	13.2048	Allantoinase [Source:UniProtKB/TrEMBL;Acc:G4NGA5]
MGG_15418	-2.25107	1.67e-06	down	0.225107	5.77728	Putative uncharacterized protein [Source:UniProtKB/TrEMBL;Acc:G4MLJ3]
MGG_08546	-1.99489	0.0186747	down	0.199489	1.72875	Putative uncharacterized protein [Source:UniProtKB/TrEMBL;Acc:G4N5W3]
MGG_07598	1.06132	0.0148596	up	0.106132	1.82799	Putative uncharacterized protein [Source:UniProtKB/TrEMBL;Acc:G4N2J9]
MGG_02120	1.54988	0.00437849	up	0.154988	2.35868	Sterigmatocystin 8-O-methyltransferase [Source:UniProtKB/TrEMBL;Acc:G4MNR4]
MGG_07723	1.4378	0.0160852	up	0.14378	1.79357	Putative uncharacterized protein [Source:UniProtKB/TrEMBL;Acc:G4N0J1]
MGG_01887	-1.09495	4.16e-07	down	0.109495	6.38091	C6 zinc finger domain-containing protein [Source:UniProtKB/TrEMBL;Acc:G4MWP4]
MGG_09384	-2.16119	0	down	0.216119	inf	Putative uncharacterized protein [Source:UniProtKB/TrEMBL;Acc:G4NI00]
MGG_04946	-1.81526	3.63e-07	down	0.181526	6.44009	Putative uncharacterized protein [Source:UniProtKB/TrEMBL;Acc:G4N378]
MGG_03414	2.29384	2.42e-13	up	0.229384	12.6162	Short chain dehydrogenase/reductase family protein [Source:UniProtKB/TrEMBL;Acc:G4N8L1]
MGG_04556	-1.0971	4.3e-13	down	0.10971	12.3665	Alcohol dehydrogenase 1 [Source:UniProtKB/TrEMBL;Acc:G4MS58]
MGG_00181	-2.4826	0	down	0.24826	inf	Putative uncharacterized protein [Source:UniProtKB/TrEMBL;Acc:G4NDX3]
MGG_10247	-2.41087	1.55e-15	down	0.241087	14.8097	Putative uncharacterized protein [Source:UniProtKB/TrEMBL;Acc:Q2KEM4]
MGG_05955	1.12935	0	up	0.112935	inf	Putative uncharacterized protein [Source:UniProtKB/TrEMBL;Acc:G4N4B8]
MGG_04583	1.07707	0.0305209	up	0.107707	1.5154	Putative uncharacterized protein [Source:UniProtKB/TrEMBL;Acc:G4MRS7]
MGG_00678	-2.45182	0	down	0.245182	inf	Putative uncharacterized protein [Source:UniProtKB/TrEMBL;Acc:G4NAZ0]
MGG_05893	-1.08402	1.78e-15	down	0.108402	14.7496	Putative uncharacterized protein [Source:UniProtKB/TrEMBL;Acc:G4N3Z1]
MGG_10098	-4.18108	0	down	0.418108	inf	Putative uncharacterized protein [Source:UniProtKB/TrEMBL;Acc:G4N905]
MGG_05413	-1.0912	0.00257765	down	0.10912	2.58878	MFS transporter [Source:UniProtKB/TrEMBL;Acc:G4MLD1]
MGG_08453	-2.24652	0	down	0.224652	inf	Putative uncharacterized protein [Source:UniProtKB/TrEMBL;Acc:G4NA84]
MGG_11634	1.02071	0.00155762	up	0.102071	2.80754	Ankyrin repeat and SOCS box protein 16 [Source:UniProtKB/TrEMBL;Acc:G4NDM7]
MGG_10679	-1.48843	4.79e-07	down	0.148843	6.31966	Putative uncharacterized protein [Source:UniProtKB/TrEMBL;Acc:G4N9S3]
MGG_08989	-1.98942	0	down	0.198942	inf	Putative uncharacterized protein [Source:UniProtKB/TrEMBL;Acc:G4MWH3]
MGG_09667	-1.06665	3.1e-06	down	0.106665	5.50864	Putative uncharacterized protein [Source:UniProtKB/TrEMBL;Acc:G5EHV9]
MGG_02817	-1.20688	1.72e-12	down	0.120688	11.7645	Glutamate decarboxylase [Source:UniProtKB/TrEMBL;Acc:G5EHP8]
MGG_05924	1.77517	0.0364195	up	0.177517	1.43867	Putative uncharacterized protein [Source:UniProtKB/TrEMBL;Acc:G4N424]
MGG_16690	-1.3737	0.00536626	down	0.13737	2.27033	Putative uncharacterized protein [Source:UniProtKB/TrEMBL;Acc:G4N3F3]
MGG_02268	-1.82545	0	down	0.182545	inf	Putative uncharacterized protein [Source:UniProtKB/TrEMBL;Acc:G4MQ31]
MGG_09840	-1.40443	0	down	0.140443	inf	Acetylxylan esterase 2 [Source:UniProtKB/TrEMBL;Acc:G4NIH2]
MGG_12307	-1.85438	0	down	0.185438	inf	Putative uncharacterized protein [Source:UniProtKB/TrEMBL;Acc:G4MZ74]
MGG_12664	-1.75849	2.03e-06	down	0.175849	5.6925	Putative uncharacterized protein [Source:UniProtKB/TrEMBL;Acc:G4NJX4]
MGG_04404	-9.6456	0	down	0.96456	inf	Pisatin demethylase [Source:UniProtKB/TrEMBL;Acc:G4MKN0]
MGG_02142	1.81884	0.023585	up	0.181884	1.62736	Putative uncharacterized protein [Source:UniProtKB/TrEMBL;Acc:G4MP47]
MGG_02662	1.72835	0.0228628	up	0.172835	1.64087	Putative uncharacterized protein [Source:UniProtKB/TrEMBL;Acc:G4NJF6]
MGG_09753	3.61835	7.91e-05	up	0.361835	4.10182	Putative uncharacterized protein [Source:UniProtKB/TrEMBL;Acc:G4NA34]
MGG_01924	1.96528	0	up	0.196528	inf	Benzoate 4-monooxygenase cytochrome P450 [Source:UniProtKB/TrEMBL;Acc:G4NG14]
MGG_03383	1.08198	0.0154753	up	0.108198	1.81036	Putative uncharacterized protein [Source:UniProtKB/TrEMBL;Acc:G4N8U9]
MGG_07568	-2.18428	0.000242561	down	0.218428	3.61518	Putative uncharacterized protein [Source:UniProtKB/TrEMBL;Acc:G4N260]
MGG_15115	-3.71616	4.42e-10	down	0.371616	9.35458	Putative uncharacterized protein [Source:UniProtKB/TrEMBL;Acc:G4N294]
MGG_03444	1.04682	0.000474116	up	0.104682	3.32412	Putative uncharacterized protein [Source:UniProtKB/TrEMBL;Acc:G4N8B8]
MGG_08533	-1.36798	0	down	0.136798	inf	Putative uncharacterized protein [Source:UniProtKB/TrEMBL;Acc:G4N5U6]
MGG_08494	-1.6068	1.01e-05	down	0.16068	4.99568	Cytochrome P450 52A13 [Source:UniProtKB/TrEMBL;Acc:G4NAN9]
MGG_07784	2.9698	0.0397268	up	0.29698	1.40092	Putative uncharacterized protein [Source:UniProtKB/TrEMBL;Acc:G4N118]
MGG_05507	-2.64441	0	down	0.264441	inf	Putative uncharacterized protein [Source:UniProtKB/TrEMBL;Acc:G4MM80]
MGG_05432	1.75268	0.00115279	up	0.175268	2.93825	Asparaginyl-tRNA synthetase [Source:UniProtKB/TrEMBL;Acc:G4MLQ2]
MGG_00792	2.05416	0.0257438	up	0.205416	1.58933	Squalene-hopene cyclase [Source:UniProtKB/TrEMBL;Acc:G4NED0]
MGG_10650	-1.37651	3.08e-05	down	0.137651	4.51145	Putative uncharacterized protein [Source:UniProtKB/TrEMBL;Acc:G4MRP3]
MGG_09377	-5.89036	0.00650604	down	0.589036	2.18668	Putative uncharacterized protein [Source:UniProtKB/TrEMBL;Acc:G4NI09]
MGG_05632	-1.48092	0.00395464	down	0.148092	2.40289	Putative uncharacterized protein [Source:UniProtKB/TrEMBL;Acc:G4MNK2]
MGG_08519	-3.7172	0	down	0.37172	inf	Aflatoxin B1 aldehyde reductase member 3 [Source:UniProtKB/TrEMBL;Acc:G4NAQ9]
MGG_15977	-1.22656	0.00451294	down	0.122656	2.34554	Putative uncharacterized protein [Source:UniProtKB/TrEMBL;Acc:G4MXW9]
MGG_09756	1.05982	5.25e-11	up	0.105982	10.2798	Putative uncharacterized protein [Source:UniProtKB/TrEMBL;Acc:G4NA30]
MGG_08709	1.15172	0.0337644	up	0.115172	1.47154	Serine/threonine protein kinase [Source:UniProtKB/TrEMBL;Acc:G4NFU4]
MGG_07871	-1.4112	0.00777354	down	0.14112	2.10938	Putative uncharacterized protein [Source:UniProtKB/TrEMBL;Acc:G4N1Z1]
MGG_09722	1.67668	0.0478048	up	0.167668	1.32053	Putative uncharacterized protein [Source:UniProtKB/TrEMBL;Acc:G4NAH2]
MGG_00785	-2.08059	0	down	0.208059	inf	Putative uncharacterized protein [Source:UniProtKB/TrEMBL;Acc:G4NED8]
MGG_09764	1.18047	0	up	0.118047	inf	Putative uncharacterized protein [Source:UniProtKB/TrEMBL;Acc:G4NA20]
MGG_14602	-1.05814	0	down	0.105814	inf	Endo-1	6-beta-D-glucanase [Source:UniProtKB/TrEMBL;Acc:G4MNS0]
MGG_15494	-2.06659	1.47e-10	down	0.206659	9.83268	Putative uncharacterized protein [Source:UniProtKB/TrEMBL;Acc:G4MXE2]
MGG_01532	1.09802	0.0316502	up	0.109802	1.49962	Putative uncharacterized protein [Source:UniProtKB/TrEMBL;Acc:G4MTE7]
MGG_16097	-1.47677	9.74e-06	down	0.147677	5.01144	Putative uncharacterized protein [Source:UniProtKB/TrEMBL;Acc:G4MQI4]
MGG_16812	-3.93395	0	down	0.393395	inf	Putative uncharacterized protein [Source:UniProtKB/TrEMBL;Acc:G4N287]
MGG_07872	-1.56527	5.92e-05	down	0.156527	4.22768	Putative uncharacterized protein [Source:UniProtKB/TrEMBL;Acc:G4N1Z2]
MGG_08352	-2.91458	1.86e-05	down	0.291458	4.73049	Isoflavone reductase [Source:UniProtKB/TrEMBL;Acc:G4MWE1]
MGG_05596	1.04008	1.55e-15	up	0.104008	14.8097	Hydrolase [Source:UniProtKB/TrEMBL;Acc:G4MN51]
MGG_13814	-1.9581	1.99e-06	down	0.19581	5.70115	Putative uncharacterized protein [Source:UniProtKB/TrEMBL;Acc:G4MSA8]
MGG_10330	-1.73701	0	down	0.173701	inf	Glutamate carboxypeptidase 2 [Source:UniProtKB/TrEMBL;Acc:G4NJS7]
MGG_08551	-1.18876	0	down	0.118876	inf	Putative uncharacterized protein [Source:UniProtKB/TrEMBL;Acc:G4N5X0]
MGG_10728	-4.39588	0	down	0.439588	inf	Putative uncharacterized protein [Source:UniProtKB/TrEMBL;Acc:G4MXG6]
MGG_10052	1.58819	0	up	0.158819	inf	Hypoxanthine guanine phosphoribosyltransferase [Source:UniProtKB/TrEMBL;Acc:G4N940]
MGG_07159	1.55032	8.5e-06	up	0.155032	5.07058	Putative uncharacterized protein [Source:UniProtKB/TrEMBL;Acc:G4MTJ2]
MGG_13924	-1.49188	0.000522292	down	0.149188	3.28209	Serine palmitoyltransferase 2 [Source:UniProtKB/TrEMBL;Acc:G4N2U3]
MGG_05401	-1.96774	0	down	0.196774	inf	Bifunctional P-450:NADPH-P450 reductase [Source:UniProtKB/TrEMBL;Acc:G4MLB6]
MGG_10846	-1.37564	1.77e-07	down	0.137564	6.75203	Putative uncharacterized protein [Source:UniProtKB/TrEMBL;Acc:G4N396]
MGG_06578	1.60304	0.0483468	up	0.160304	1.31563	Putative uncharacterized protein [Source:UniProtKB/TrEMBL;Acc:G4N6B6]
MGG_16391	-1.272	0.0038724	down	0.1272	2.41202	Putative uncharacterized protein [Source:UniProtKB/TrEMBL;Acc:G4MMA0]
MGG_09668	-1.1619	0	down	0.11619	inf	Gut esterase 1 [Source:UniProtKB/TrEMBL;Acc:G4NKY6]
MGG_00225	-2.70175	5.47e-08	down	0.270175	7.26201	Putative uncharacterized protein [Source:UniProtKB/TrEMBL;Acc:G4NDL1]
MGG_05411	-1.3502	3.06e-08	down	0.13502	7.51428	Putative uncharacterized protein [Source:UniProtKB/TrEMBL;Acc:G4MLC9]
MGG_17247	1.32155	0	up	0.132155	inf	Putative uncharacterized protein [Source:UniProtKB/TrEMBL;Acc:G4N9D7]
MGG_12613	1.29403	0.000732884	up	0.129403	3.13496	Polyketide synthase [Source:UniProtKB/TrEMBL;Acc:G4NJB8]
MGG_07118	1.17717	0.00532666	up	0.117717	2.27355	Sporulation-specific protein 5 [Source:UniProtKB/TrEMBL;Acc:G4MT36]
MGG_16654	-2.29919	0.00644595	down	0.229919	2.19071	Putative uncharacterized protein [Source:UniProtKB/TrEMBL;Acc:G4N246]
MGG_01365	1.61735	0.0461268	up	0.161735	1.33605	FAD binding domain-containing protein [Source:UniProtKB/TrEMBL;Acc:G4MZ23]
MGG_14136	-1.58084	0.0132063	down	0.158084	1.87922	Quinate permease [Source:UniProtKB/TrEMBL;Acc:G4NFN3]
MGG_01087	1.01377	0	up	0.101377	inf	Ribosome biogenesis protein TSR1 [Source:UniProtKB/TrEMBL;Acc:G4NCG9]
MGG_13350	-1.18648	5.54e-13	down	0.118648	12.2565	Putative uncharacterized protein [Source:UniProtKB/TrEMBL;Acc:G4N093]
MGG_14629	-1.22237	0.000415246	down	0.122237	3.38169	Putative uncharacterized protein [Source:UniProtKB/TrEMBL;Acc:G4MQN6]
MGG_11575	1.13566	0	up	0.113566	inf	Putative uncharacterized protein [Source:UniProtKB/TrEMBL;Acc:G4NC13]
MGG_08447	-5.44578	2.11e-10	down	0.544578	9.67572	Putative uncharacterized protein [Source:UniProtKB/TrEMBL;Acc:G4NA78]
MGG_05316	-1.44559	0.0222309	down	0.144559	1.65304	Putative uncharacterized protein [Source:UniProtKB/TrEMBL;Acc:G4N036]
MGG_00220	-1.6259	0	down	0.16259	inf	NADP-dependent alcohol dehydrogenase 6 [Source:UniProtKB/TrEMBL;Acc:G4NDL7]
MGG_16194	-5.40134	0.0133295	down	0.540134	1.87519	Putative uncharacterized protein [Source:UniProtKB/TrEMBL;Acc:G4MMK1]
MGG_00110	-1.32591	0	down	0.132591	inf	Putative uncharacterized protein [Source:UniProtKB/TrEMBL;Acc:G4NEG7]
MGG_02330	-2.82965	0	down	0.282965	inf	Putative uncharacterized protein [Source:UniProtKB/TrEMBL;Acc:G4MQJ4]
MGG_02812	-1.00311	1.11e-16	down	0.100311	15.9547	1-aminocyclopropane-1-carboxylate deaminase [Source:UniProtKB/TrEMBL;Acc:G4NIW8]
MGG_07559	-1.28698	1.14e-11	down	0.128698	10.9431	Tripeptidyl-peptidase 1 [Source:UniProtKB/TrEMBL;Acc:G4N252]
MGG_00827	-3.26897	4.51e-07	down	0.326897	6.34582	Putative uncharacterized protein [Source:UniProtKB/TrEMBL;Acc:G4NE36]
MGG_15251	-1.63874	1.89e-08	down	0.163874	7.72354	Putative uncharacterized protein [Source:UniProtKB/TrEMBL;Acc:G4N123]
MGG_07250	1.36074	1.72e-12	up	0.136074	11.7645	DEAD/DEAH box helicase [Source:UniProtKB/TrEMBL;Acc:G4MUH1]
MGG_16096	-1.92673	0	down	0.192673	inf	Putative uncharacterized protein [Source:UniProtKB/TrEMBL;Acc:G4MQI3]
MGG_16996	1.16872	0.0209764	up	0.116872	1.67827	Putative uncharacterized protein [Source:UniProtKB/TrEMBL;Acc:G4N9Q5]
MGG_08676	-1.3848	0	down	0.13848	inf	Phosphotransferase enzyme family protein [Source:UniProtKB/TrEMBL;Acc:G4MLH4]
MGG_14338	-3.209	8.79e-05	down	0.3209	4.05601	Putative uncharacterized protein [Source:UniProtKB/TrEMBL;Acc:G4NI84]
MGG_17937	1.55323	0.00182345	up	0.155323	2.73911	Putative uncharacterized protein [Source:UniProtKB/TrEMBL;Acc:G5EHE4]
MGG_16403	-1.31149	0	down	0.131149	inf	Putative uncharacterized protein [Source:UniProtKB/TrEMBL;Acc:G4MMP6]
MGG_09762	1.92368	0.00431309	up	0.192368	2.36521	Putative uncharacterized protein [Source:UniProtKB/TrEMBL;Acc:G4NA23]
MGG_14057	-1.32429	1.11e-15	down	0.132429	14.9547	Lipase 5 [Source:UniProtKB/TrEMBL;Acc:G4NLA1]
MGG_12981	-2.13412	0	down	0.213412	inf	Cupin domain-containing protein [Source:UniProtKB/TrEMBL;Acc:G4N291]
MGG_04099	-2.47586	0	down	0.247586	inf	Allantoate permease [Source:UniProtKB/TrEMBL;Acc:G4NGK8]
MGG_09990	2.28773	2.25e-13	up	0.228773	12.6478	Minor extracellular protease vpr [Source:UniProtKB/TrEMBL;Acc:G4N9L7]
MGG_00357	-2.04228	0	down	0.204228	inf	Putative uncharacterized protein [Source:UniProtKB/TrEMBL;Acc:G4NCP6]
MGG_07419	-2.55673	0	down	0.255673	inf	Putative uncharacterized protein [Source:UniProtKB/TrEMBL;Acc:G4N0R4]
MGG_05787	1.9881	0.0441291	up	0.19881	1.35527	Putative uncharacterized protein [Source:UniProtKB/TrEMBL;Acc:G4N0V1]
MGG_10131	-1.757	0	down	0.1757	inf	MFS transporter [Source:UniProtKB/TrEMBL;Acc:G4NG62]
MGG_16571	-1.35764	0.0017264	down	0.135764	2.76286	Putative uncharacterized protein [Source:UniProtKB/TrEMBL;Acc:G4MLW9]
MGG_07417	-2.3514	0.00274473	down	0.23514	2.5615	Putative uncharacterized protein [Source:UniProtKB/TrEMBL;Acc:G4N0R2]
MGG_02309	-2.96989	0	down	0.296989	inf	Carboxypeptidase S1 [Source:UniProtKB/TrEMBL;Acc:G4MQH4]
MGG_17398	1.02035	8.04e-10	up	0.102035	9.09474	Putative uncharacterized protein [Source:UniProtKB/TrEMBL;Acc:G4NB12]
MGG_09119	-1.01768	5.67e-10	down	0.101768	9.24642	Potassium transporter [Source:UniProtKB/TrEMBL;Acc:G4N084]
MGG_02688	1.68449	0.0311589	up	0.168449	1.50642	Putative uncharacterized protein [Source:UniProtKB/TrEMBL;Acc:G5EHS1]
MGG_06900	1.00798	0.0125407	up	0.100798	1.90168	Putative uncharacterized protein [Source:UniProtKB/TrEMBL;Acc:G4MMZ9]
MGG_11605	1.16536	0.00719819	up	0.116536	2.14278	Putative uncharacterized protein [Source:UniProtKB/TrEMBL;Acc:G4ND14]
MGG_06473	-2.41632	0	down	0.241632	inf	Putative uncharacterized protein [Source:UniProtKB/TrEMBL;Acc:G4N761]
MGG_10887	-1.13452	0	down	0.113452	inf	Putative uncharacterized protein [Source:UniProtKB/TrEMBL;Acc:G4MQF0]
MGG_04565	1.36603	4.31e-11	up	0.136603	10.3655	TPR domain-containing protein [Source:UniProtKB/TrEMBL;Acc:G4MRT6]
MGG_10457	2.94857	0.0453843	up	0.294857	1.34309	Putative uncharacterized protein [Source:UniProtKB/TrEMBL;Acc:G4MY26]
MGG_10413	-1.03842	4.75e-12	down	0.103842	11.3233	NADP-dependent leukotriene B4 12-hydroxydehydrogenase [Source:UniProtKB/TrEMBL;Acc:G4NGA6]
MGG_00057	1.60357	6.44e-05	up	0.160357	4.19111	R-specific carbonyl reductase [Source:UniProtKB/TrEMBL;Acc:G4NES8]
MGG_12763	3.10364	0.0287088	up	0.310364	1.54198	Putative uncharacterized protein [Source:UniProtKB/TrEMBL;Acc:G4NAR2]
MGG_00732	1.96497	0.0414436	up	0.196497	1.38254	Putative uncharacterized protein [Source:UniProtKB/TrEMBL;Acc:G4NEW0]
MGG_04869	1.06212	3.55e-05	up	0.106212	4.44977	Esterase/lipase/thioesterase [Source:UniProtKB/TrEMBL;Acc:G4N2N7]
MGG_01479	1.48985	0.0127314	up	0.148985	1.89512	Putative uncharacterized protein [Source:UniProtKB/TrEMBL;Acc:G4MSX5]
MGG_08348	-2.09248	0.00724524	down	0.209248	2.13995	Putative uncharacterized protein [Source:UniProtKB/TrEMBL;Acc:G4MWE7]
MGG_15354	-2.42082	0	down	0.242082	inf	Putative uncharacterized protein [Source:UniProtKB/TrEMBL;Acc:G4NAP8]
MGG_11682	1.79466	0	up	0.179466	inf	Phenylacetone monooxygenase [Source:UniProtKB/TrEMBL;Acc:G4NET0]
MGG_11754	1.56899	0	up	0.156899	inf	SMDR1 [Source:UniProtKB/TrEMBL;Acc:G4MPV8]
MGG_03995	-1.47604	0.0416234	down	0.147604	1.38066	Carboxypeptidase S1 [Source:UniProtKB/TrEMBL;Acc:G4NGY2]
MGG_07533	2.34881	1.48e-10	up	0.234881	9.82974	Putative uncharacterized protein [Source:UniProtKB/TrEMBL;Acc:G4N223]
MGG_01373	-1.00569	0	down	0.100569	inf	Arabinose-proton symporter [Source:UniProtKB/TrEMBL;Acc:G4MZ34]
MGG_16660	-4.18122	0	down	0.418122	inf	Putative uncharacterized protein [Source:UniProtKB/TrEMBL;Acc:G4N2I2]
MGG_02199	-1.30081	0	down	0.130081	inf	Putative uncharacterized protein [Source:UniProtKB/TrEMBL;Acc:G4MP91]
MGG_11409	1.42346	2.33e-15	up	0.142346	14.6326	Putative uncharacterized protein [Source:UniProtKB/TrEMBL;Acc:G4MYY8]
MGG_13626	1.62752	3.18e-07	up	0.162752	6.49757	Alpha-galactosidase [Source:UniProtKB/TrEMBL;Acc:G4N9L9]
MGG_01353	-1.16423	1.11e-15	down	0.116423	14.9547	Cytochrome P450 monooxygenase [Source:UniProtKB/TrEMBL;Acc:G4MZ08]
MGG_09766	1.65414	0	up	0.165414	inf	3-deoxy-7-phosphoheptulonate synthase [Source:UniProtKB/TrEMBL;Acc:G4NA18]
MGG_08497	-2.3171	1.81e-05	down	0.23171	4.74232	Putative uncharacterized protein [Source:UniProtKB/TrEMBL;Acc:G4NAP2]
MGG_04632	1.69603	1.78e-15	up	0.169603	14.7496	Putative uncharacterized protein [Source:UniProtKB/TrEMBL;Acc:G4MRD4]
MGG_03915	1.00965	0	up	0.100965	inf	Pyridoxamine phosphate oxidase [Source:UniProtKB/TrEMBL;Acc:G4NH78]
MGG_17324	-1.44087	0	down	0.144087	inf	Putative uncharacterized protein [Source:UniProtKB/TrEMBL;Acc:G4NCS8]
MGG_11005	-1.10218	0.0285643	down	0.110218	1.54418	Putative uncharacterized protein [Source:UniProtKB/TrEMBL;Acc:G4NBM7]
MGG_14126	-2.60357	0.0254919	down	0.260357	1.5936	Putative uncharacterized protein [Source:UniProtKB/TrEMBL;Acc:G4NFQ6]
MGG_10305	2.19865	0.00300968	up	0.219865	2.52148	Putative uncharacterized protein [Source:UniProtKB/TrEMBL;Acc:G5EHL9]
MGG_12983	-2.13265	0	down	0.213265	inf	Putative uncharacterized protein [Source:UniProtKB/TrEMBL;Acc:G4N286]
MGG_08297	-1.45332	1.11e-16	down	0.145332	15.9547	NADH:flavin oxidoreductase/NADH oxidase [Source:UniProtKB/TrEMBL;Acc:G4MX78]
MGG_08803	1.36783	4.59e-05	up	0.136783	4.33819	Putative uncharacterized protein [Source:UniProtKB/TrEMBL;Acc:G4NFJ4]
MGG_08811	-1.1129	0	down	0.11129	inf	Putative uncharacterized protein [Source:UniProtKB/TrEMBL;Acc:G4NFI6]
MGG_07414	2.56095	0.0333615	up	0.256095	1.47675	Putative uncharacterized protein [Source:UniProtKB/TrEMBL;Acc:G4N0Q9]
MGG_04757	-3.69921	0	down	0.369921	inf	Putative uncharacterized protein [Source:UniProtKB/TrEMBL;Acc:G4MQU2]
MGG_14232	-1.22811	0	down	0.122811	inf	Nitrate reductase 1 [Source:UniProtKB/TrEMBL;Acc:G4NBV4]
MGG_08431	-6.97823	7.11e-09	down	0.697823	8.14813	Putative uncharacterized protein [Source:UniProtKB/TrEMBL;Acc:G4NA63]
MGG_07981	-1.07688	2.22e-16	down	0.107688	15.6536	Aminopeptidase ypdF [Source:UniProtKB/TrEMBL;Acc:G4N2X1]
MGG_13646	1.18387	0	up	0.118387	inf	Putative uncharacterized protein [Source:UniProtKB/TrEMBL;Acc:A4R6S0]
MGG_08359	-1.92658	0	down	0.192658	inf	Flavonol synthase [Source:UniProtKB/TrEMBL;Acc:G4MWD5]
MGG_05017	1.20391	0	up	0.120391	inf	Putative uncharacterized protein [Source:UniProtKB/TrEMBL;Acc:G4N3U3]
MGG_01368	-1.30764	4.25e-10	down	0.130764	9.37161	Putative uncharacterized protein [Source:UniProtKB/TrEMBL;Acc:G4MZ30]
MGG_17586	-1.49391	1.18e-07	down	0.149391	6.92812	Putative uncharacterized protein [Source:UniProtKB/TrEMBL;Acc:G4NFY1]
MGG_10300	-1.08972	0.00015163	down	0.108972	3.81921	Putative uncharacterized protein [Source:UniProtKB/TrEMBL;Acc:G5EHV7]
MGG_14237	-2.11073	0	down	0.211073	inf	Putative uncharacterized protein [Source:UniProtKB/TrEMBL;Acc:G4NBU7]
MGG_02805	-2.35929	0	down	0.235929	inf	Putative uncharacterized protein [Source:UniProtKB/TrEMBL;Acc:G5EHC8]
MGG_01944	-1.05336	1.18e-07	down	0.105336	6.92812	Putative uncharacterized protein [Source:UniProtKB/TrEMBL;Acc:G4NG01]
MGG_13645	1.36288	0	up	0.136288	inf	50S ribosomal protein L13e [Source:UniProtKB/TrEMBL;Acc:A4R6R9]
MGG_04075	-2.7455	0	down	0.27455	inf	Lambda-crystallin [Source:UniProtKB/TrEMBL;Acc:G4NGN6]
MGG_12505	-1.82873	0.00245487	down	0.182873	2.60997	Putative uncharacterized protein [Source:UniProtKB/TrEMBL;Acc:Q2KEV1]
MGG_15060	-1.32963	8.33e-12	down	0.132963	11.0794	Putative uncharacterized protein [Source:UniProtKB/TrEMBL;Acc:G4MYS6]
MGG_12712	1.39274	6.48e-13	up	0.139274	12.1884	Putative uncharacterized protein [Source:UniProtKB/TrEMBL;Acc:G4N8U8]
MGG_04639	2.08557	9.08e-11	up	0.208557	10.0419	Phenol 2-monooxygenase [Source:UniProtKB/TrEMBL;Acc:G4MRC7]
MGG_06631	-1.23649	0	down	0.123649	inf	Putative uncharacterized protein [Source:UniProtKB/TrEMBL;Acc:G4N601]
MGG_09096	-2.23929	5.36e-12	down	0.223929	11.2708	Putative uncharacterized protein [Source:UniProtKB/TrEMBL;Acc:G4MZV1]
MGG_06330	1.2318	0.0323616	up	0.12318	1.48997	Putative uncharacterized protein [Source:UniProtKB/TrEMBL;Acc:G4N833]
MGG_01949	2.12043	0.0196631	up	0.212043	1.70635	Ent-kaurene synthase [Source:UniProtKB/TrEMBL;Acc:G4MLZ0]
MGG_11305	-1.48194	3.03e-05	down	0.148194	4.51856	Putative uncharacterized protein [Source:UniProtKB/TrEMBL;Acc:G4MW11]
MGG_00031	-5.89519	0.00580208	down	0.589519	2.23642	FAD binding domain-containing protein [Source:UniProtKB/TrEMBL;Acc:G4NF13]
MGG_10772	-2.08674	1.11e-12	down	0.208674	11.9547	Putative uncharacterized protein [Source:UniProtKB/TrEMBL;Acc:G4NBM0]
MGG_14499	2.8359	2.35e-08	up	0.28359	7.62893	Serine/threonine protein kinase [Source:UniProtKB/TrEMBL;Acc:G4MWI8]
MGG_15015	-1.92511	0.000763393	down	0.192511	3.11725	Putative uncharacterized protein [Source:UniProtKB/TrEMBL;Acc:G4NJA0]
MGG_17618	-1.5716	0	down	0.15716	inf	Putative uncharacterized protein [Source:UniProtKB/TrEMBL;Acc:G4NG93]
MGG_09758	1.35417	0	up	0.135417	inf	Allantoate permease [Source:UniProtKB/TrEMBL;Acc:G4NA28]
MGG_08440	-1.73594	0	down	0.173594	inf	Trichothecene 3-O-acetyltransferase [Source:UniProtKB/TrEMBL;Acc:G4NA71]
MGG_08888	-1.01332	0	down	0.101332	inf	Putative uncharacterized protein [Source:UniProtKB/TrEMBL;Acc:G4MVJ9]
MGG_03395	1.87852	1.14e-08	up	0.187852	7.9431	Putative uncharacterized protein [Source:UniProtKB/TrEMBL;Acc:G4N8N4]
MGG_00032	-7.70782	1.43e-10	down	0.770782	9.84466	Putative uncharacterized protein [Source:UniProtKB/TrEMBL;Acc:G4NF09]
MGG_00058	1.76151	1.01e-09	up	0.176151	8.99568	Putative uncharacterized protein [Source:UniProtKB/TrEMBL;Acc:G4NES7]
MGG_08252	-1.88671	0	down	0.188671	inf	Putative uncharacterized protein [Source:UniProtKB/TrEMBL;Acc:G4MXT7]
MGG_07802	-2.39122	0	down	0.239122	inf	Putative uncharacterized protein [Source:UniProtKB/TrEMBL;Acc:G4N136]
MGG_01195	-1.58418	0.00334082	down	0.158418	2.47615	Acetylesterase [Source:UniProtKB/TrEMBL;Acc:G4MWY4]
MGG_03545	2.32854	0	up	0.232854	inf	Putative uncharacterized protein [Source:UniProtKB/TrEMBL;Acc:G4N7P8]
MGG_11075	-4.36118	1.2e-14	down	0.436118	13.9208	Putative uncharacterized protein [Source:UniProtKB/TrEMBL;Acc:G4NBD4]
MGG_05798	-2.54797	1.89e-06	down	0.254797	5.72354	Putative uncharacterized protein [Source:UniProtKB/TrEMBL;Acc:G4N0H2]
MGG_05722	1.61599	4.52e-10	up	0.161599	9.34486	Putative uncharacterized protein [Source:UniProtKB/TrEMBL;Acc:G4MPH4]
MGG_09437	-1.55074	0.000223079	down	0.155074	3.65154	Putative uncharacterized protein [Source:UniProtKB/TrEMBL;Acc:G4NHU0]
MGG_14824	2.70972	0	up	0.270972	inf	P-glycoprotein 5 [Source:UniProtKB/TrEMBL;Acc:G4N9N0]
MGG_08521	-2.98686	9.26e-14	down	0.298686	13.0334	Putative uncharacterized protein [Source:UniProtKB/TrEMBL;Acc:G4N5S8]
MGG_17271	1.4631	0.0115076	up	0.14631	1.93901	Putative uncharacterized protein [Source:UniProtKB/TrEMBL;Acc:G4NA27]
MGG_09785	-1.90869	0	down	0.190869	inf	Putative uncharacterized protein [Source:UniProtKB/TrEMBL;Acc:G4N9Q1]
MGG_12484	1.39038	0.0418791	up	0.139038	1.378	Putative uncharacterized protein [Source:UniProtKB/TrEMBL;Acc:G4MXA4]
MGG_07993	-3.08277	0.000280805	down	0.308277	3.5516	Putative uncharacterized protein [Source:UniProtKB/TrEMBL;Acc:G4MX39]
MGG_09797	-1.8681	1.11e-16	down	0.18681	15.9547	Putative uncharacterized protein [Source:UniProtKB/TrEMBL;Acc:G4NIL8]
MGG_10017	3.27705	0.0268125	up	0.327705	1.57166	NmrA family protein [Source:UniProtKB/TrEMBL;Acc:G4N9C8]
MGG_11021	1.02071	0	up	0.102071	inf	Putative uncharacterized protein [Source:UniProtKB/TrEMBL;Acc:G4N280]
MGG_07556	-3.23846	4.34e-07	down	0.323846	6.36251	Putative uncharacterized protein [Source:UniProtKB/TrEMBL;Acc:G4N249]
MGG_15810	1.23013	1.11e-16	up	0.123013	15.9547	Putative uncharacterized protein [Source:UniProtKB/TrEMBL;Acc:G4MXS6]
MGG_07930	-1.34493	0.000857292	down	0.134493	3.06687	Putative uncharacterized protein [Source:UniProtKB/TrEMBL;Acc:G4N2G3]
MGG_17318	1.30794	0	up	0.130794	inf	Putative uncharacterized protein [Source:UniProtKB/TrEMBL;Acc:G4NC72]
MGG_11644	1.61509	0.000285613	up	0.161509	3.54422	Putative uncharacterized protein [Source:UniProtKB/TrEMBL;Acc:G4NDW1]
MGG_10046	-1.12009	0.0022522	down	0.112009	2.64739	Pantothenate transporter liz [Source:UniProtKB/TrEMBL;Acc:G4N9A0]
MGG_10212	-1.87915	0.00374151	down	0.187915	2.42695	Putative uncharacterized protein [Source:UniProtKB/TrEMBL;Acc:Q2KEQ5]
MGG_00870	1.4294	0.000377459	up	0.14294	3.42313	Putative uncharacterized protein [Source:UniProtKB/TrEMBL;Acc:G4NDT0]
MGG_14845	-2.79017	0.0124785	down	0.279017	1.90384	Putative uncharacterized protein [Source:UniProtKB/TrEMBL;Acc:G4N8D7]
MGG_08489	-1.27358	0	down	0.127358	inf	Putative uncharacterized protein [Source:UniProtKB/TrEMBL;Acc:G4NAN5]
MGG_07429	-4.59873	0	down	0.459873	inf	Putative uncharacterized protein [Source:UniProtKB/TrEMBL;Acc:G4N0T0]
MGG_14954	-1.43375	0.0150019	down	0.143375	1.82385	Endoglucanase 1 [Source:UniProtKB/TrEMBL;Acc:G4NI68]
MGG_00112	-1.3739	1.12e-10	down	0.13739	9.95078	Putative uncharacterized protein [Source:UniProtKB/TrEMBL;Acc:G4NEG4]
MGG_15026	-1.35888	0	down	0.135888	inf	Putative uncharacterized protein [Source:UniProtKB/TrEMBL;Acc:G4NJE3]
MGG_07219	1.1889	0	up	0.11889	inf	Conidial yellow pigment biosynthesis polyketide synthase [Source:UniProtKB/TrEMBL;Acc:G4MU27]
MGG_02530	-3.76927	4.49e-06	down	0.376927	5.34775	Quinate permease [Source:UniProtKB/TrEMBL;Acc:G4NK51]
MGG_07933	-1.41031	0	down	0.141031	inf	Dihydrodipicolinate synthase [Source:UniProtKB/TrEMBL;Acc:G4N2G9]
MGG_09699	1.18667	0	up	0.118667	inf	Putative uncharacterized protein [Source:UniProtKB/TrEMBL;Acc:G4NAJ9]
MGG_05829	-1.17666	0.00224607	down	0.117666	2.64858	Putative uncharacterized protein [Source:UniProtKB/TrEMBL;Acc:G4N3M5]
MGG_00022	-6.27648	0.00355195	down	0.627648	2.44953	Bassianolide synthetase [Source:UniProtKB/TrEMBL;Acc:G4NF21]
MGG_04345	1.53552	2.61e-09	up	0.153552	8.58336	Cytochrome P450 17A1 [Source:UniProtKB/TrEMBL;Acc:G4NGD5]
MGG_10088	-1.31665	0	down	0.131665	inf	hypothetical protein [Source:BROAD_Magnaporthe_DB;Acc:MGG_10088]
MGG_08299	-1.33715	0	down	0.133715	inf	Putative uncharacterized protein [Source:UniProtKB/TrEMBL;Acc:G4MX75]
MGG_14908	1.80402	3.6e-14	up	0.180402	13.4437	Putative uncharacterized protein [Source:UniProtKB/TrEMBL;Acc:G4NF98]
MGG_07961	-2.80509	0	down	0.280509	inf	Putative uncharacterized protein [Source:UniProtKB/TrEMBL;Acc:G4N2V1]
MGG_04737	-1.03355	0.00319621	down	0.103355	2.49537	Putative uncharacterized protein [Source:UniProtKB/TrEMBL;Acc:G4MQW0]
MGG_10274	-1.37402	0	down	0.137402	inf	Putative uncharacterized protein [Source:UniProtKB/TrEMBL;Acc:Q2KEJ5]
MGG_04522	2.05238	0	up	0.205238	inf	Putative uncharacterized protein [Source:UniProtKB/TrEMBL;Acc:G4MSF4]
MGG_08535	-3.91737	0	down	0.391737	inf	Putative uncharacterized protein [Source:UniProtKB/TrEMBL;Acc:G4N5U9]
MGG_16095	-1.17971	0.00684678	down	0.117971	2.16451	Putative uncharacterized protein [Source:UniProtKB/TrEMBL;Acc:G4MQI2]
MGG_09782	1.17344	2.4e-06	up	0.117344	5.61979	Putative uncharacterized protein [Source:UniProtKB/TrEMBL;Acc:G4N9Z7]
MGG_05803	-1.69276	0	down	0.169276	inf	Putative uncharacterized protein [Source:UniProtKB/TrEMBL;Acc:G4N0H5]
MGG_00244	1.43546	0.00505057	up	0.143546	2.29666	15-hydroxyprostaglandin dehydrogenase [Source:UniProtKB/TrEMBL;Acc:G4NDJ3]
MGG_07767	1.86632	0.0249941	up	0.186632	1.60216	Putative uncharacterized protein [Source:UniProtKB/TrEMBL;Acc:G4N0Z7]
MGG_07577	-1.94048	9.13e-09	down	0.194048	8.03953	Putative uncharacterized protein [Source:UniProtKB/TrEMBL;Acc:G4N2H7]
MGG_02290	-2.30502	0.0242966	down	0.230502	1.61445	Putative uncharacterized protein [Source:UniProtKB/TrEMBL;Acc:G4MQ50]
MGG_10482	-1.64709	0	down	0.164709	inf	Putative uncharacterized protein [Source:UniProtKB/TrEMBL;Acc:G4MYF9]
MGG_02814	1.74247	2.67e-07	up	0.174247	6.57349	Putative uncharacterized protein [Source:UniProtKB/TrEMBL;Acc:G5EH42]
MGG_09418	-1.42993	0	down	0.142993	inf	Putative uncharacterized protein [Source:UniProtKB/TrEMBL;Acc:G4NHV9]
MGG_13669	-1.05565	0	down	0.105565	inf	Peptide transporter PTR2 [Source:UniProtKB/TrEMBL;Acc:G4MMC7]
MGG_08543	-2.48004	0	down	0.248004	inf	Putative uncharacterized protein [Source:UniProtKB/TrEMBL;Acc:G4N5V8]
MGG_03304	1.52543	1.21e-14	up	0.152543	13.9172	Putative uncharacterized protein [Source:UniProtKB/TrEMBL;Acc:G4N996]
MGG_10942	-1.64369	0	down	0.164369	inf	Peptidase [Source:UniProtKB/TrEMBL;Acc:G4N3A3]
MGG_03082	-1.86171	0.000164333	down	0.186171	3.78428	Putative uncharacterized protein [Source:UniProtKB/TrEMBL;Acc:G5EH43]
MGG_11084	1.29689	2.22e-15	up	0.129689	14.6536	TPR domain-containing protein [Source:UniProtKB/TrEMBL;Acc:G4NFZ1]
MGG_02275	-2.1621	0	down	0.21621	inf	Endoprotease [Source:UniProtKB/TrEMBL;Acc:G4MQ38]
MGG_01391	1.77186	2.6e-13	up	0.177186	12.585	Ent-kaurene oxidase [Source:UniProtKB/TrEMBL;Acc:G4MZG8]
MGG_04244	-1.2448	0	down	0.12448	inf	Putative uncharacterized protein [Source:UniProtKB/TrEMBL;Acc:G4NFA8]
MGG_00204	-1.05705	5.76e-09	down	0.105705	8.23958	Putative uncharacterized protein [Source:UniProtKB/TrEMBL;Acc:G4NDU4]
MGG_04032	1.54887	1.73e-10	up	0.154887	9.76195	Putative uncharacterized protein [Source:UniProtKB/TrEMBL;Acc:G4NGT5]
MGG_07158	1.81714	7.78e-07	up	0.181714	6.10902	Putative uncharacterized protein [Source:UniProtKB/TrEMBL;Acc:G4MTJ1]
MGG_05053	1.0037	0.000970974	up	0.10037	3.01279	Methyltransferase [Source:UniProtKB/TrEMBL;Acc:G4N438]
MGG_10921	-2.91992	0	down	0.291992	inf	Putative uncharacterized protein [Source:UniProtKB/TrEMBL;Acc:G4MLV7]
MGG_01173	5.96687	0.0423581	up	0.596687	1.37306	Hydrophobin [Source:UniProtKB/TrEMBL;Acc:G4MWK2]
MGG_15388	-1.48022	1.3e-11	down	0.148022	10.8861	Lactose permease [Source:UniProtKB/TrEMBL;Acc:G4NL61]
MGG_08439	-1.54981	2.64e-13	down	0.154981	12.5784	Putative uncharacterized protein [Source:UniProtKB/TrEMBL;Acc:G4NA70]
MGG_15274	1.19643	0.0144006	up	0.119643	1.84162	Putative uncharacterized protein [Source:UniProtKB/TrEMBL;Acc:G4N8D4]
MGG_16970	-1.38313	1.71e-07	down	0.138313	6.767	Putative uncharacterized protein [Source:UniProtKB/TrEMBL;Acc:G4N2H3]
MGG_08749	2.01247	0.0328617	up	0.201247	1.48331	Putative uncharacterized protein [Source:UniProtKB/TrEMBL;Acc:G4NFR2]
MGG_07890	-1.0242	0.000808676	down	0.10242	3.09223	Aldehyde dehydrogenase 3I1 [Source:UniProtKB/TrEMBL;Acc:G4N216]
MGG_00187	1.01569	1.11e-13	up	0.101569	12.9547	DL-glycerol-3-phosphatase 1 [Source:UniProtKB/TrEMBL;Acc:G4NDW7]
MGG_07567	-1.22796	0	down	0.122796	inf	Multidrug resistance-associated protein 6 [Source:UniProtKB/TrEMBL;Acc:G4N259]
MGG_13622	1.55109	1.22e-15	up	0.155109	14.9136	Fungal cellulose binding domain-containing protein [Source:UniProtKB/TrEMBL;Acc:G4N9L4]
MGG_13430	2.05463	0.0155969	up	0.205463	1.80696	Putative uncharacterized protein [Source:UniProtKB/TrEMBL;Acc:G4N2K9]
MGG_01890	-1.91866	0	down	0.191866	inf	Putative uncharacterized protein [Source:UniProtKB/TrEMBL;Acc:G4MWP9]
MGG_03081	-1.51423	7.02e-08	down	0.151423	7.15366	Putative uncharacterized protein [Source:UniProtKB/TrEMBL;Acc:G5EHW8]
MGG_09061	1.01794	5.67e-13	up	0.101794	12.2464	Putative uncharacterized protein [Source:UniProtKB/TrEMBL;Acc:G4NK58]
MGG_10272	-1.00528	0.0012815	down	0.100528	2.89228	Putative uncharacterized protein [Source:UniProtKB/TrEMBL;Acc:Q2KEJ7]
MGG_03117	-1.96413	5.14e-05	down	0.196413	4.28904	Alpha-ketoglutarate-dependent taurine dioxygenase [Source:UniProtKB/TrEMBL;Acc:G4N5Z1]
MGG_09842	-1.23516	1.58e-11	down	0.123516	10.8013	Putative uncharacterized protein [Source:UniProtKB/TrEMBL;Acc:G4NIH0]
MGG_02328	-1.38426	8.64e-06	down	0.138426	5.06349	Methionine permease [Source:UniProtKB/TrEMBL;Acc:G4MQJ2]
MGG_04816	-1.00329	3.6e-06	down	0.100329	5.4437	Putative uncharacterized protein [Source:UniProtKB/TrEMBL;Acc:G4MU58]
MGG_13110	-1.14635	7.77e-16	down	0.114635	15.1096	Putative uncharacterized protein [Source:UniProtKB/TrEMBL;Acc:G4MMP0]
MGG_03298	1.01718	0.02412	up	0.101718	1.61762	Putative uncharacterized protein [Source:UniProtKB/TrEMBL;Acc:G4N9F3]
MGG_08052	-1.80679	0	down	0.180679	inf	Putative uncharacterized protein [Source:UniProtKB/TrEMBL;Acc:G4MXR0]
MGG_10764	-9.67962	2.19e-06	down	0.967962	5.65956	Putative uncharacterized protein [Source:UniProtKB/TrEMBL;Acc:G4NBL4]
MGG_00017	-5.10648	0.0176918	down	0.510648	1.75223	L-aminoadipate-semialdehyde dehydrogenase [Source:UniProtKB/TrEMBL;Acc:G4NF26]
MGG_08044	2.11122	1.05e-07	up	0.211122	6.97881	Putative uncharacterized protein [Source:UniProtKB/TrEMBL;Acc:G4MXQ2]
MGG_09436	-1.6496	0.000589079	down	0.16496	3.22983	Putative uncharacterized protein [Source:UniProtKB/TrEMBL;Acc:G4NHU1]
MGG_01612	1.27816	0.015538	up	0.127816	1.8086	Putative uncharacterized protein [Source:UniProtKB/TrEMBL;Acc:G4MTZ5]
MGG_12770	1.24582	0.000262705	up	0.124582	3.58053	Putative uncharacterized protein [Source:UniProtKB/TrEMBL;Acc:G4NAU4]
MGG_06823	-1.02899	0.00632264	down	0.102899	2.1991	Putative uncharacterized protein [Source:UniProtKB/TrEMBL;Acc:G4MM42]
MGG_09601	-2.0562	0	down	0.20562	inf	Alpha-xylosidase [Source:UniProtKB/TrEMBL;Acc:G5EH41]
MGG_00963	1.22997	0.0410281	up	0.122997	1.38692	Putative uncharacterized protein [Source:UniProtKB/TrEMBL;Acc:G4ND61]
MGG_15256	-1.93502	0.00355198	down	0.193502	2.44953	Ankyrin domain-containing protein [Source:UniProtKB/TrEMBL;Acc:G4N1K1]
MGG_09600	-1.15447	0	down	0.115447	inf	Putative uncharacterized protein [Source:UniProtKB/TrEMBL;Acc:G4NLE6]
MGG_00715	-2.65203	0	down	0.265203	inf	Glucose-repressible protein [Source:UniProtKB/TrEMBL;Acc:G4NEY0]
MGG_10613	1.81648	0.0206811	up	0.181648	1.68443	Retinol dehydrogenase 11 [Source:UniProtKB/TrEMBL;Acc:G4MQ11]
MGG_17848	-1.20053	1.71e-11	down	0.120053	10.767	Putative uncharacterized protein [Source:UniProtKB/TrEMBL;Acc:G4NJQ3]
MGG_16409	-1.09857	0.0275719	down	0.109857	1.55953	Putative uncharacterized protein [Source:UniProtKB/TrEMBL;Acc:G4MN23]
MGG_14639	-1.00103	1.16e-07	down	0.100103	6.93554	Putative uncharacterized protein [Source:UniProtKB/TrEMBL;Acc:G4ND23]
MGG_14590	-1.25991	0.0121738	down	0.125991	1.91457	Putative uncharacterized protein [Source:UniProtKB/TrEMBL;Acc:G4MQ52]
MGG_07842	-1.65924	6.64e-08	down	0.165924	7.17783	Putative uncharacterized protein [Source:UniProtKB/TrEMBL;Acc:G4N1K2]
MGG_03529	-1.06439	0	down	0.106439	inf	Integral membrane protein [Source:UniProtKB/TrEMBL;Acc:G4N7R5]
MGG_08451	-3.33972	0.0148075	down	0.333972	1.82952	Putative uncharacterized protein [Source:UniProtKB/TrEMBL;Acc:G4NA82]
MGG_15114	-1.83303	0	down	0.183303	inf	Putative uncharacterized protein [Source:UniProtKB/TrEMBL;Acc:G4N289]
MGG_07580	-3.38439	9.19e-12	down	0.338439	11.0367	Glucose oxidase [Source:UniProtKB/TrEMBL;Acc:G4N2I1]
MGG_08236	1.20898	0.0397682	up	0.120898	1.40046	Polyketide synthase [Source:UniProtKB/TrEMBL;Acc:G4MXV1]
MGG_09696	1.0983	0	up	0.10983	inf	Putative uncharacterized protein [Source:UniProtKB/TrEMBL;Acc:G4NAK2]
MGG_00119	-1.11914	0	down	0.111914	inf	Putative uncharacterized protein [Source:UniProtKB/TrEMBL;Acc:G4NEF6]
MGG_04594	1.64305	1.6e-06	up	0.164305	5.79588	Putative uncharacterized protein [Source:UniProtKB/TrEMBL;Acc:G4MRS2]
MGG_10244	-2.47126	0.004411	down	0.247126	2.35546	Putative uncharacterized protein [Source:UniProtKB/TrEMBL;Acc:Q2KEM7]
MGG_12275	1.12493	0	up	0.112493	inf	Putative uncharacterized protein [Source:UniProtKB/TrEMBL;Acc:G4MY98]
MGG_00721	1.54455	0.0130755	up	0.154455	1.88354	Putative uncharacterized protein [Source:UniProtKB/TrEMBL;Acc:G4NEX4]
MGG_05824	-2.21186	3.63e-10	down	0.221186	9.44009	Putative uncharacterized protein [Source:UniProtKB/TrEMBL;Acc:G4N3M0]
MGG_12742	-1.91828	0	down	0.191828	inf	Formate dehydrogenase subunit alpha [Source:UniProtKB/TrEMBL;Acc:G4N9U5]
MGG_17975	1.84088	0.00333202	up	0.184088	2.47729	Putative uncharacterized protein [Source:UniProtKB/TrEMBL;Acc:G5EHV1]
MGG_09841	-1.2066	0.00353962	down	0.12066	2.45104	Putative uncharacterized protein [Source:UniProtKB/TrEMBL;Acc:G4NIH1]
MGG_02345	-4.08117	5.76e-06	down	0.408117	5.23958	Putative uncharacterized protein [Source:UniProtKB/TrEMBL;Acc:G4MQL2]
MGG_10254	-1.09932	3.16e-13	down	0.109932	12.5003	Putative uncharacterized protein [Source:UniProtKB/TrEMBL;Acc:Q2KEL8]
MGG_06898	-1.16504	4.62e-09	down	0.116504	8.33536	MYB-1 [Source:UniProtKB/TrEMBL;Acc:G4MMZ5]
MGG_14823	1.18941	1.55e-15	up	0.118941	14.8097	Putative uncharacterized protein [Source:UniProtKB/TrEMBL;Acc:G4NA14]
MGG_07697	-2.64514	3.55e-07	down	0.264514	6.44977	Superoxide dismutase [Source:UniProtKB/TrEMBL;Acc:G4N3F2]
MGG_06095	-1.5474	0	down	0.15474	inf	Cysteine dioxygenase [Source:UniProtKB/TrEMBL;Acc:G4N596]
MGG_09804	-1.62169	0	down	0.162169	inf	Putative uncharacterized protein [Source:UniProtKB/TrEMBL;Acc:G4NIL0]
MGG_03593	1.55385	0	up	0.155385	inf	Putative uncharacterized protein [Source:UniProtKB/TrEMBL;Acc:G4N7D9]
MGG_16114	-1.0238	0.00113153	down	0.10238	2.94633	Putative uncharacterized protein [Source:UniProtKB/TrEMBL;Acc:G4MR17]
MGG_14269	-1.44586	0	down	0.144586	inf	Putative uncharacterized protein [Source:UniProtKB/TrEMBL;Acc:G4ML40]
MGG_00018	-5.89519	0.00579182	down	0.589519	2.23718	Integral membrane protein [Source:UniProtKB/TrEMBL;Acc:G4NF25]
MGG_04257	-1.15368	0.00141132	down	0.115368	2.85038	Putative uncharacterized protein [Source:UniProtKB/TrEMBL;Acc:G4NFG0]
MGG_09705	2.07138	7.33e-14	up	0.207138	13.1349	Nucleoside-diphosphate-sugar epimerase [Source:UniProtKB/TrEMBL;Acc:G4NAJ0]
MGG_02204	-1.50004	3.27e-06	down	0.150004	5.48545	Vitamin H transporter [Source:UniProtKB/TrEMBL;Acc:G4MP96]
MGG_07684	-1.11015	5.85e-14	down	0.111015	13.2328	Putative uncharacterized protein [Source:UniProtKB/TrEMBL;Acc:G4N3E3]
MGG_08899	1.12981	3.33e-16	up	0.112981	15.4776	Putative uncharacterized protein [Source:UniProtKB/TrEMBL;Acc:G4MVL3]
MGG_09806	-1.28891	0	down	0.128891	inf	Putative uncharacterized protein [Source:UniProtKB/TrEMBL;Acc:G4NIK8]
MGG_09070	-2.39006	0.0140423	down	0.239006	1.85256	Putative uncharacterized protein [Source:UniProtKB/TrEMBL;Acc:G4N5G5]
MGG_07790	-1.22168	0.000136745	down	0.122168	3.86409	Ligninase H2 [Source:UniProtKB/TrEMBL;Acc:G4N125]
MGG_17038	1.74498	2.32e-06	up	0.174498	5.63451	Putative uncharacterized protein [Source:UniProtKB/TrEMBL;Acc:G4N5X5]
MGG_09019	2.16225	2.6e-10	up	0.216225	9.58503	Putative uncharacterized protein [Source:UniProtKB/TrEMBL;Acc:G4NKE2]
MGG_09246	1.02486	1.56e-10	up	0.102486	9.80688	Protease [Source:UniProtKB/TrEMBL;Acc:G4MQ68]
MGG_15508	-2.34249	0	down	0.234249	inf	Putative uncharacterized protein [Source:UniProtKB/TrEMBL;Acc:G4MXZ4]
MGG_12847	-1.03691	0	down	0.103691	inf	Putative uncharacterized protein [Source:UniProtKB/TrEMBL;Acc:G4N7T9]
MGG_13276	-1.26374	0	down	0.126374	inf	Putative uncharacterized protein [Source:UniProtKB/TrEMBL;Acc:G4N406]
MGG_16590	-2.53986	0.00055808	down	0.253986	3.2533	Putative uncharacterized protein [Source:UniProtKB/TrEMBL;Acc:G4MZU8]
MGG_02903	1.33279	3.89e-08	up	0.133279	7.41005	Carboxylesterase [Source:UniProtKB/TrEMBL;Acc:G4NLM5]
MGG_16026	-3.02039	0	down	0.302039	inf	Putative uncharacterized protein [Source:UniProtKB/TrEMBL;Acc:G4MN94]
MGG_04997	1.452	2.82e-14	up	0.1452	13.5498	OPT family small oligopeptide transporter [Source:UniProtKB/TrEMBL;Acc:G4N3L7]
MGG_09700	1.7965	0	up	0.17965	inf	Tyrosine-protein phosphatase YVH1 [Source:UniProtKB/TrEMBL;Acc:G4NAJ8]
MGG_02654	-1.09325	0	down	0.109325	inf	Putative uncharacterized protein [Source:UniProtKB/TrEMBL;Acc:G4NJH1]
MGG_06167	-1.16813	5.36e-11	down	0.116813	10.2708	Phytase [Source:UniProtKB/TrEMBL;Acc:G4N003]
MGG_00056	1.23225	0.00116865	up	0.123225	2.93232	Short-chain dehydrogenase/reductase SDR [Source:UniProtKB/TrEMBL;Acc:G4NES9]
MGG_08495	-1.26738	8.53e-08	down	0.126738	7.06905	Putative uncharacterized protein [Source:UniProtKB/TrEMBL;Acc:G4NAP0]
MGG_02109	-3.9737	0.00268812	down	0.39737	2.57055	Putative uncharacterized protein [Source:UniProtKB/TrEMBL;Acc:G4MNQ1]
MGG_06539	1.65984	5.11e-06	up	0.165984	5.29158	Putative uncharacterized protein [Source:UniProtKB/TrEMBL;Acc:G4N6L4]
MGG_14864	1.76816	0.000432439	up	0.176816	3.36408	Putative uncharacterized protein [Source:UniProtKB/TrEMBL;Acc:G4N630]
MGG_06934	-1.97667	0	down	0.197667	inf	Putative uncharacterized protein [Source:UniProtKB/TrEMBL;Acc:G4MNE7]
MGG_10215	-1.69633	2.23e-08	down	0.169633	7.6517	Putative uncharacterized protein [Source:UniProtKB/TrEMBL;Acc:Q2KEQ1]
MGG_07347	-1.26306	5.51e-13	down	0.126306	12.2588	Putative uncharacterized protein [Source:UniProtKB/TrEMBL;Acc:G4MVF4]
MGG_18108	-2.87367	0.047612	down	0.287367	1.32228	hypothetical protein [Source:BROAD_Magnaporthe_DB;Acc:MGG_18108]
MGG_09710	1.07778	7.96e-11	up	0.107778	10.0991	Putative uncharacterized protein [Source:UniProtKB/TrEMBL;Acc:G4NAI4]
MGG_13429	1.16198	0	up	0.116198	inf	Glycoside hydrolase [Source:UniProtKB/TrEMBL;Acc:G4N2K3]
MGG_09575	2.3006	7.19e-11	up	0.23006	10.1433	Putative uncharacterized protein [Source:UniProtKB/TrEMBL;Acc:G4N0X7]
MGG_02329	-2.3778	2.76e-06	down	0.23778	5.55909	Isotrichodermin C-15 hydroxylase [Source:UniProtKB/TrEMBL;Acc:G4MQJ3]
MGG_03817	-1.37719	0	down	0.137719	inf	Metalloprotease 1 [Source:UniProtKB/TrEMBL;Acc:G4NHJ9]
MGG_10533	-1.95425	0	down	0.195425	inf	Agmatinase 1 [Source:UniProtKB/TrEMBL;Acc:G4MKE9]
MGG_12476	2.66625	1e-05	up	0.266625	5	Putative uncharacterized protein [Source:UniProtKB/TrEMBL;Acc:G4MX85]
MGG_14692	1.56223	1.47e-09	up	0.156223	8.83268	Putative uncharacterized protein [Source:UniProtKB/TrEMBL;Acc:G4NCM4]
MGG_07644	-4.31352	0	down	0.431352	inf	Putative uncharacterized protein [Source:UniProtKB/TrEMBL;Acc:G4N304]
MGG_10750	-1.48389	0	down	0.148389	inf	Oligopeptide transporter 2 [Source:UniProtKB/TrEMBL;Acc:G4MXE1]
MGG_10207	-4.0418	0	down	0.40418	inf	hypothetical protein [Source:BROAD_Magnaporthe_DB;Acc:MGG_10207]
MGG_07522	-1.39418	2.06e-05	down	0.139418	4.68613	Putative uncharacterized protein [Source:UniProtKB/TrEMBL;Acc:G4N1Q6]
MGG_07765	1.23723	1.08e-14	up	0.123723	13.9666	Putative uncharacterized protein [Source:UniProtKB/TrEMBL;Acc:G4N0P0]
MGG_16535	-1.48861	0	down	0.148861	inf	Putative uncharacterized protein [Source:UniProtKB/TrEMBL;Acc:G4MKN4]
MGG_09991	1.36352	0	up	0.136352	inf	Phosphatidylinositol transfer protein SFH5 [Source:UniProtKB/Swiss-Prot;Acc:A4R6K8]
MGG_13944	-1.93618	0	down	0.193618	inf	Putative uncharacterized protein [Source:UniProtKB/TrEMBL;Acc:G4NA80]
MGG_14523	-1.90355	2.35e-05	down	0.190355	4.62893	Putative uncharacterized protein [Source:UniProtKB/TrEMBL;Acc:G4N317]
MGG_09154	-1.44247	0.00054833	down	0.144247	3.26096	Putative uncharacterized protein [Source:UniProtKB/TrEMBL;Acc:G5EI68]
MGG_07968	-1.22815	0	down	0.122815	inf	High-affinity nicotinic acid transporter [Source:UniProtKB/TrEMBL;Acc:G4N2V9]
MGG_15351	-1.17721	0.0248246	down	0.117721	1.60512	Putative uncharacterized protein [Source:UniProtKB/TrEMBL;Acc:G4NAL9]
MGG_08683	-1.36743	6.44e-15	down	0.136743	14.1911	Putative uncharacterized protein [Source:UniProtKB/TrEMBL;Acc:G4MLI2]
MGG_05515	-2.27376	2.7e-13	down	0.227376	12.5686	Putative uncharacterized protein [Source:UniProtKB/TrEMBL;Acc:G4MM87]
MGG_00179	-1.00117	0	down	0.100117	inf	Putative uncharacterized protein [Source:UniProtKB/TrEMBL;Acc:G4NDX6]
MGG_14113	-2.37688	2.65e-07	down	0.237688	6.57675	Putative uncharacterized protein [Source:UniProtKB/TrEMBL;Acc:G4MXE0]
MGG_11284	-1.21355	0.0175314	down	0.121355	1.75618	Putative uncharacterized protein [Source:UniProtKB/TrEMBL;Acc:G4MWJ0]
MGG_09138	-3.22356	0	down	0.322356	inf	Putative uncharacterized protein [Source:UniProtKB/TrEMBL;Acc:Q2KEU3]
MGG_18079	-1.85995	0.0273349	down	0.185995	1.56328	Putative uncharacterized protein [Source:UniProtKB/TrEMBL;Acc:G4NL60]
MGG_02562	-2.27157	3.41e-10	down	0.227157	9.46725	Initiation-specific alpha-1	6-mannosyltransferase [Source:UniProtKB/TrEMBL;Acc:G5EGZ0]
MGG_08424	-2.30526	0.0249367	down	0.230526	1.60316	Endo-1	4-beta-xylanase I [Source:UniProtKB/TrEMBL;Acc:G4NA54]
MGG_13977	-1.12048	0.00187527	down	0.112048	2.72694	Alkaline proteinase [Source:UniProtKB/TrEMBL;Acc:G4NAQ4]
MGG_11308	-2.14022	0	down	0.214022	inf	Zinc-binding alcohol dehydrogenase domain-containing protein 1 [Source:UniProtKB/TrEMBL;Acc:G4MW05]
MGG_08436	-3.27402	0	down	0.327402	inf	Minor extracellular protease vpr [Source:UniProtKB/TrEMBL;Acc:G4NA68]
MGG_00832	-1.46568	0	down	0.146568	inf	Cytochrome P450 [Source:UniProtKB/TrEMBL;Acc:G4NE30]
MGG_10316	2.7145	0.000408059	up	0.27145	3.38928	Putative uncharacterized protein [Source:UniProtKB/TrEMBL;Acc:G5EI31]
MGG_09750	1.60334	0	up	0.160334	inf	Diphosphomevalonate decarboxylase [Source:UniProtKB/TrEMBL;Acc:G4NA37]
MGG_11697	-10.119	7.19e-07	down	1.0119	6.14327	Carbamoylphosphate synthase large subunit [Source:UniProtKB/TrEMBL;Acc:G4NF27]
MGG_15776	-2.30522	0.0293673	down	0.230522	1.53214	Putative uncharacterized protein [Source:UniProtKB/TrEMBL;Acc:G4MW65]
MGG_10360	-1.17206	0.000115977	down	0.117206	3.93563	Haloacid dehalogenase [Source:UniProtKB/TrEMBL;Acc:G4NG73]
MGG_03212	-1.59476	0	down	0.159476	inf	Putative uncharacterized protein [Source:UniProtKB/TrEMBL;Acc:G4NAA3]
MGG_16482	-5.04499	6.32e-07	down	0.504499	6.19928	Putative uncharacterized protein [Source:UniProtKB/TrEMBL;Acc:G4MQF1]
MGG_06169	-1.70187	0	down	0.170187	inf	Putative uncharacterized protein [Source:UniProtKB/TrEMBL;Acc:G4N005]
MGG_05554	-2.43433	2.63e-09	down	0.243433	8.58004	Putative uncharacterized protein [Source:UniProtKB/TrEMBL;Acc:G4MMP2]
MGG_00352	-1.28247	4.92e-12	down	0.128247	11.308	Putative uncharacterized protein [Source:UniProtKB/TrEMBL;Acc:G4NCQ3]
MGG_10105	-6.00273	0	down	0.600273	inf	Putative uncharacterized protein [Source:UniProtKB/TrEMBL;Acc:G4N8U1]
MGG_16842	2.33268	0.0459035	up	0.233268	1.33815	Putative uncharacterized protein [Source:UniProtKB/TrEMBL;Acc:G4N3V3]
MGG_04159	1.27877	2.37e-13	up	0.127877	12.6253	Calcium-proton exchanger [Source:UniProtKB/TrEMBL;Acc:G4NIP8]
MGG_14215	1.91452	0.0109458	up	0.191452	1.96075	Pyridoxal-5'-phosphate-dependent protein beta subunit [Source:UniProtKB/TrEMBL;Acc:G4NJZ5]
MGG_09988	1.57579	0.0270431	up	0.157579	1.56794	Glycosyl hydrolase family 43 protein [Source:UniProtKB/TrEMBL;Acc:G4N9M0]
MGG_08360	-1.92597	0	down	0.192597	inf	Putative uncharacterized protein [Source:UniProtKB/TrEMBL;Acc:G4MWD4]
MGG_07558	-2.93523	0	down	0.293523	inf	Putative uncharacterized protein [Source:UniProtKB/TrEMBL;Acc:G4N251]
MGG_11487	-3.32874	0	down	0.332874	inf	Putative uncharacterized protein [Source:UniProtKB/TrEMBL;Acc:G4NE37]
MGG_17557	-1.38122	0	down	0.138122	inf	Putative uncharacterized protein [Source:UniProtKB/TrEMBL;Acc:G4NFH2]
MGG_15184	-1.14657	0.00228453	down	0.114657	2.6412	Peptidase U34 [Source:UniProtKB/TrEMBL;Acc:G4MZU4]
MGG_02936	1.2561	0.00162686	up	0.12561	2.78865	Putative uncharacterized protein [Source:UniProtKB/TrEMBL;Acc:G5EHU0]
MGG_02072	-1.3552	0	down	0.13552	inf	Amino-acid permease inda1 [Source:UniProtKB/TrEMBL;Acc:G4MNA3]
MGG_12478	2.89731	0.0424161	up	0.289731	1.37247	P450 monooxygenase [Source:UniProtKB/TrEMBL;Acc:G4MX95]
MGG_16550	-1.09635	2.67e-07	down	0.109635	6.57349	Putative uncharacterized protein [Source:UniProtKB/TrEMBL;Acc:G4MLI5]
MGG_02332	-3.24378	5.91e-06	down	0.324378	5.22841	Putative uncharacterized protein [Source:UniProtKB/TrEMBL;Acc:G4MQJ6]
MGG_01393	1.45517	3.33e-16	up	0.145517	15.4776	Serine/threonine protein kinase [Source:UniProtKB/TrEMBL;Acc:G4MZH0]
MGG_02269	-2.38731	0	down	0.238731	inf	Putative uncharacterized protein [Source:UniProtKB/TrEMBL;Acc:G4MQ32]
MGG_10723	-1.09776	1.79e-12	down	0.109776	11.7471	Putative uncharacterized protein [Source:UniProtKB/TrEMBL;Acc:G4NI91]
MGG_07214	-2.2719	0	down	0.22719	inf	Putative uncharacterized protein [Source:UniProtKB/TrEMBL;Acc:G4MU20]
MGG_00311	-1.54993	0	down	0.154993	inf	Putative uncharacterized protein [Source:UniProtKB/TrEMBL;Acc:G4ND02]
MGG_17884	-1.53032	1.12e-05	down	0.153032	4.95078	Putative uncharacterized protein [Source:UniProtKB/TrEMBL;Acc:G4NKT0]
MGG_13927	-1.30818	0.00105117	down	0.130818	2.97832	Putative uncharacterized protein [Source:UniProtKB/TrEMBL;Acc:G4N2V8]
MGG_02113	1.65242	5.73e-11	up	0.165242	10.2418	Cupin domain-containing protein [Source:UniProtKB/TrEMBL;Acc:G4MNQ5]
MGG_03671	1.28436	0.0011399	up	0.128436	2.94313	Putative uncharacterized protein [Source:UniProtKB/TrEMBL;Acc:G4N6S9]
MGG_08405	1.44779	3.46e-05	up	0.144779	4.46092	Retinol dehydrogenase 13 [Source:UniProtKB/TrEMBL;Acc:G4MVX8]
MGG_09945	-2.06733	0	down	0.206733	inf	Averantin oxidoreductase [Source:UniProtKB/TrEMBL;Acc:G4MRL4]
MGG_10011	2.0227	3.45e-05	up	0.20227	4.46218	Polyketide synthase [Source:UniProtKB/TrEMBL;Acc:G4N9D3]
MGG_05161	1.04251	0.0153363	up	0.104251	1.81428	Putative uncharacterized protein [Source:UniProtKB/TrEMBL;Acc:G4N4S4]
MGG_08074	-1.67677	0	down	0.167677	inf	NADP-specific glutamate dehydrogenase [Source:UniProtKB/TrEMBL;Acc:G4MXT4]
MGG_09716	1.34726	2.25e-07	up	0.134726	6.64782	Carboxypeptidase A2 [Source:UniProtKB/TrEMBL;Acc:G4NAH8]
MGG_12091	1.42408	4.55e-13	up	0.142408	12.342	Putative uncharacterized protein [Source:UniProtKB/TrEMBL;Acc:G4NHA7]
MGG_15886	-1.29082	9.66e-11	down	0.129082	10.015	Putative uncharacterized protein [Source:UniProtKB/TrEMBL;Acc:G4MU52]
MGG_02851	1.20828	0	up	0.120828	inf	Putative uncharacterized protein [Source:UniProtKB/TrEMBL;Acc:G4NLT9]
MGG_13647	1.00312	1.78e-12	up	0.100312	11.7496	3-ketoacyl-CoA thiolase A [Source:UniProtKB/TrEMBL;Acc:G4NA21]
MGG_06059	-1.51907	0	down	0.151907	inf	Arrestin [Source:UniProtKB/TrEMBL;Acc:G4N4Z2]
MGG_03412	-1.64349	1.75e-11	down	0.164349	10.757	Putative uncharacterized protein [Source:UniProtKB/TrEMBL;Acc:G4N8L6]
MGG_14930	1.08181	2.52e-07	up	0.108181	6.5986	FAD dependent oxidoreductase superfamily protein [Source:UniProtKB/TrEMBL;Acc:G4NI92]
MGG_14945	1.58061	0.0012246	up	0.158061	2.91201	Polyketide synthase [Source:UniProtKB/TrEMBL;Acc:G4NHR0]
MGG_00039	-10.2134	5.81e-07	down	1.02134	6.23582	Putative uncharacterized protein [Source:UniProtKB/TrEMBL;Acc:G4NEV0]
MGG_05514	-2.64007	0.000189193	down	0.264007	3.72309	Putative uncharacterized protein [Source:UniProtKB/TrEMBL;Acc:G4MM86]
MGG_00016	-7.74188	0.000173576	down	0.774188	3.76051	2-epi-5-epi-valiolone synthase [Source:UniProtKB/TrEMBL;Acc:G4NF28]
MGG_15234	1.04465	0.000397482	up	0.104465	3.40068	Putative uncharacterized protein [Source:UniProtKB/TrEMBL;Acc:G4N4A7]
MGG_13576	1.70355	0.017086	up	0.170355	1.76736	RCC1 domain-containing protein [Source:UniProtKB/TrEMBL;Acc:G4N8T0]
MGG_04736	-1.54743	0	down	0.154743	inf	Putative uncharacterized protein [Source:UniProtKB/TrEMBL;Acc:G4MQW1]
MGG_08971	4.40256	0	up	0.440256	inf	Putative uncharacterized protein [Source:UniProtKB/TrEMBL;Acc:G4MW49]
MGG_06610	1.07926	0	up	0.107926	inf	Lipase [Source:UniProtKB/TrEMBL;Acc:G4N623]
MGG_03295	1.513	2.91e-12	up	0.1513	11.5361	Putative uncharacterized protein [Source:UniProtKB/TrEMBL;Acc:G4N9F5]
MGG_13236	-1.06309	3.9e-11	down	0.106309	10.4089	Putative uncharacterized protein [Source:UniProtKB/TrEMBL;Acc:G4N4N8]
MGG_14956	-1.89823	0	down	0.189823	inf	Putative uncharacterized protein [Source:UniProtKB/TrEMBL;Acc:G4NI87]
MGG_12793	1.09245	4.08e-06	up	0.109245	5.38934	DNA repair and recombination protein RAD5C [Source:UniProtKB/TrEMBL;Acc:G4N6B9]
MGG_01543	1.31961	0.000614068	up	0.131961	3.21178	JmjC domain-containing protein 5 [Source:UniProtKB/TrEMBL;Acc:G4MTF9]
MGG_16539	-1.05151	0.0363193	down	0.105151	1.43986	Putative uncharacterized protein [Source:UniProtKB/TrEMBL;Acc:G4MKZ4]
MGG_13376	-1.19841	0.000181096	down	0.119841	3.74209	Putative uncharacterized protein [Source:UniProtKB/TrEMBL;Acc:G4N0Q4]
MGG_08486	-4.93685	0	down	0.493685	inf	Beta-lactamase [Source:UniProtKB/TrEMBL;Acc:G4NAN2]
