# Supplementary material for: Genome-Wide Analysis of AGC Kinases Reveals that MoFpk1 Is Required for Development, Lipid Metabolism, and Autophagy in Hyperosmotic Stress of the Rice Blast Fungus Magnaporthe oryzae
Source: mBio. 2022 Oct 19;13(6):e02279-22. doi: 10.1128/mbio.02279-22 (PMC9765699; doi:10.1128/mbio.02279-22)
Supplement: TABLE S3 [file mbio.02279-22-s0007.xlsx]

## Sheet: Sheet1
S3 File. Differential lipids in different strains and different treatments.
3.1) Differences of lipid metabolites between the wild-type Guy11 and the ΔMofpk1 mutant.
Formula	Compounds	Class I	Substance primary classification	Class II	Substance secondary classification	CAS	Guy11-1	Guy11-2	Guy11-3	Guy11-4	Guy11-5	Guy11-6	Mofpk1-1	Mofpk1-2	Mofpk1-3	Mofpk1-4	Mofpk1-5	Mofpk1-6	VIP	P-value	Fold_Change
C17H31NO5	Carnitine C10:1-OH	FA	fatty acyl	CAR	Acyl carnitine	-	12299.8	8433.32	10486.7	10438.8	13441.7	19535.3	9	9	2219.8	4168.34	9	9	1.25636	0.000328412	0.0860734
C9H17NO4	Carnitine C2:0	FA	fatty acyl	CAR	Acyl carnitine	3040-38-8	583405	742649	819054	594167	907873	412044	2.50992e+06	3.01022e+06	3.31018e+06	3.05928e+06	2.61016e+06	3.20517e+06	1.50111	4.40911e-07	4.36169
C10H19NO4	Carnitine C3:0	FA	fatty acyl	CAR	Acyl carnitine	17298-37-2	114932	110694	117834	108815	156948	99062.1	527819	606453	607476	736764	522384	692566	1.53271	1.69414e-05	5.21465
C10H17NO6	Carnitine C3:1-2OH	FA	fatty acyl	CAR	Acyl carnitine	910825-21-7	19324	17535.1	19597.9	20031.3	20837.3	15680.6	44928.6	50714.2	59067.2	56328.9	47028.4	53944.2	1.5245	6.27238e-06	2.76101
C11H21NO5	Carnitine C4-OH	FA	fatty acyl	CAR	Acyl carnitine	-	22272.7	22224.6	21314	21155.6	20455.9	17891.7	55669.3	70422.2	70332.2	65352.7	60293.8	60501.7	1.53294	4.03622e-06	3.05289
C11H21NO4	Carnitine C4:0	FA	fatty acyl	CAR	Acyl carnitine	25576-40-3	408990	333917	341156	239154	326119	233759	875772	988228	1.05073e+06	1.14018e+06	874570	1.04132e+06	1.50397	5.28058e-07	3.17074
C11H19NO6	Carnitine C4:1-2OH	FA	fatty acyl	CAR	Acyl carnitine	-	27033.3	28358.7	31562.6	29777.1	30045.6	31952.6	78401.8	81512.3	95718	92668.6	78522.4	89440.5	1.53599	3.82385e-06	2.88851
C12H23NO5	Carnitine C5-OH	FA	fatty acyl	CAR	Acyl carnitine	-	30996	30683.4	38211.4	32486.6	33285.7	28828.5	88225	88857	91514.5	98715.8	92610	92155.9	1.53913	6.66045e-11	2.83857
C12H21NO4	Carnitine C5:1	FA	fatty acyl	CAR	Acyl carnitine	64681-36-3	34541	36994.4	38212.3	29863.8	32759.9	30893.1	93971.6	99258.7	107266	113151	90508.4	97508.5	1.53204	8.95635e-07	2.96
C13H25NO4	Carnitine C6:0	FA	fatty acyl	CAR	Acyl carnitine	6418-78-6	5605.98	5790.2	7132.22	4466.75	5844.24	4937.96	19546	20779.7	22918.8	21577	20008.4	23923.5	1.53291	6.63365e-08	3.81183
C57H113NO4	Cer(d15:1/42:0(2OH))	SP	Sphingolipids	Cer-AS	ceramide	-	6290.29	6765.16	4340.84	2895.34	10719.3	4847.68	13574.3	12503.6	12721.8	16060	4890.58	12534.7	1.05747	0.010497	2.01583
C57H111NO4	Cer(d15:2/42:0(2OH))	SP	Sphingolipids	Cer-AS	ceramide	-	11232.9	9075.02	11746.6	7215.14	8178.6	3634.82	25082.2	22126.6	26540.6	17510.5	7687.4	22968.2	1.12987	0.00675456	2.38661
C34H69NO3	Cer(d16:0/18:0)	SP	Sphingolipids	Cer-NDS	ceramide	-	24121.4	20713.8	20253.5	27671.8	30281.5	18004.3	12076.5	8457.21	14432.9	8236.78	4837.28	12322.5	1.2993	0.00031222	0.427967
C57H111NO4	Cer(d17:2/40:0(2OH))	SP	Sphingolipids	Cer-AS	ceramide	-	13827.5	9193.59	29151.9	18576.2	21516.7	20498.7	64240.8	35722.6	84707	61265.9	24758.2	86252.9	1.25443	0.00939766	3.16542
C59H113NO4	Cer(d17:2/42:1(2OH))	SP	Sphingolipids	Cer-AS	ceramide	-	16175.2	6653.22	12250.1	19647.5	22215.7	22515.1	44784.1	23285.4	33837.3	31656.5	42375	69220.2	1.21932	0.0115263	2.46497
C59H109NO4	Cer(d17:3/42:2(2OH))	SP	Sphingolipids	Cer-AS	ceramide	-	13315.6	4603.13	6047.02	6629.1	9084.08	1534.09	14728.8	14789.9	13663.6	19636	10088.1	15284.6	1.07384	0.00398085	2.13988
C34H69NO3	Cer(d18:0/16:0)	SP	Sphingolipids	Cer-NDS	ceramide	-	333465	195247	253032	291634	288526	247525	145198	127119	132339	109847	69584	162466	1.34052	0.000183461	0.463862
C36H73NO3	Cer(d18:0/18:0)	SP	Sphingolipids	Cer-NDS	ceramide	-	303185	143447	282093	193535	313369	272325	46917.9	46634.7	50439.6	27608.5	36572.5	60514.5	1.46655	0.000567787	0.17818
C40H81NO3	Cer(d18:0/22:0)	SP	Sphingolipids	Cer-NDS	ceramide	-	21818.7	11960.8	17627.8	30989.5	18812.1	20112.4	1302.4	9	2120.36	2988.91	3859.14	8121.47	1.00731	0.000492821	0.151674
C34H65NO4	Cer(d18:1/16:1(2OH))	SP	Sphingolipids	Cer-AS	ceramide	-	11908	17323.2	6540.96	18164.4	8507.67	15603.8	45043.5	28565.2	51211.2	43478.1	27607.7	44074.7	1.3511	0.000391253	3.07478
C34H63NO3	Cer(d18:2/16:1)	SP	Sphingolipids	Cer-NS	ceramide	-	28789	17650.1	29231.3	40304.4	20419.3	23481.5	5664.12	11759.2	28047.9	10537.3	8279.29	14376.7	1.11727	0.0150088	0.492035
C58H109NO4	Cer(d18:2/40:2(2OH))	SP	Sphingolipids	Cer-AS	ceramide	-	14253.3	11620.2	17615.8	17313.6	14170.9	12808	9	9	9	9	10745.4	9	1.31518	0.000268357	0.122922
C59H111NO4	Cer(d19:3/40:1(2OH))	SP	Sphingolipids	Cer-AS	ceramide	-	11066	6842.14	3149.62	9380.25	4774.36	14638.9	13568.5	27463.8	31102.4	18069.7	15268.8	39773.2	1.18836	0.0109468	2.9136
C59H109NO4	Cer(d21:3/38:2(2OH))	SP	Sphingolipids	Cer-AS	ceramide	-	13529.7	22761.5	17591.4	23290.9	35525.9	13461.1	47184.9	69109	54335.5	69866.4	41392.9	49670	1.34717	0.000256294	2.62807
C57H109NO4	Cer(d22:2/35:1(2OH))	SP	Sphingolipids	Cer-AS	ceramide	-	18613.2	11481.2	31114.6	33364.4	42477.6	36330.4	124609	100475	112751	108498	65898.4	113429	1.38256	5.10005e-05	3.60858
C46H85NO3	Cer(d22:3/24:1)	SP	Sphingolipids	Cer-NS	ceramide	-	118333	135617	161686	139601	107965	103716	50147	56047.8	71832.2	54029.5	39425.8	62242.2	1.45323	0.00013995	0.43515
C59H115NO4	Cer(d23:2/36:0(2OH))	SP	Sphingolipids	Cer-AS	ceramide	-	10527.7	4154.91	9761.47	3712.58	18531.9	3755.28	25218.4	7953.58	15491.1	27845.3	18263.3	11644.6	1.01819	0.0413555	2.1096
C59H111NO4	Cer(d23:2/36:2(2OH))	SP	Sphingolipids	Cer-AS	ceramide	-	9486.48	10044.1	17873.1	14006.4	26440.1	20617.8	28951.3	26796.3	51121.6	35684.2	29669.8	36351.7	1.2463	0.00265975	2.1182
C57H111NO4	Cer(d24:2/33:0(2OH))	SP	Sphingolipids	Cer-AS	ceramide	-	29313	20451.8	24208.5	52102.2	51456.9	18450.2	104701	90715.8	92871.3	63785.8	41979.1	62773.5	1.2036	0.00479213	2.33096
C57H109NO4	Cer(d24:3/33:0(2OH))	SP	Sphingolipids	Cer-AS	ceramide	-	9825.55	9648.85	12465.1	20786.3	11416.5	7537.38	37038	35355.9	44676.8	17754.3	29967.6	44063.6	1.3434	0.00141794	2.91374
C57H111NO4	Cer(d25:1/32:1(2OH))	SP	Sphingolipids	Cer-AS	ceramide	-	15392.3	9738.29	8712.07	7767.31	9174.11	15257.6	39923.2	28070.9	23946.8	36557.3	19218.7	18376.2	1.32979	0.0045501	2.51497
C57H113NO4	Cer(d27:1/30:0(2OH))	SP	Sphingolipids	Cer-AS	ceramide	-	6802.02	7716.08	11588.4	7743.66	5353.07	6273.47	17943.6	14587.3	15196.9	15234.5	13723.7	22781.7	1.36575	0.000441219	2.18722
C57H111NO4	Cer(d27:1/30:1(2OH))	SP	Sphingolipids	Cer-AS	ceramide	-	17409.9	14830.2	18444.2	20602.8	22418.8	24322.9	41458	44055	50541.4	37251.4	33681.1	47702.5	1.44838	6.6461e-05	2.15786
C57H111NO4	Cer(d27:2/30:0(2OH))	SP	Sphingolipids	Cer-AS	ceramide	-	51516.1	35792.6	37788.2	45103.3	38437.5	26135.5	73701.2	62494.7	110659	81644.8	46362.6	112681	1.24123	0.00970421	2.07666
C57H109NO4	Cer(d27:2/30:1(2OH))	SP	Sphingolipids	Cer-AS	ceramide	-	3857.42	4875.25	5362.93	3819.36	1099.13	1590.17	18530.1	18162.6	13433.2	22875.3	8188.27	36110.4	1.31204	0.00841181	5.69299
C59H113NO4	Cer(d27:2/32:1(2OH))	SP	Sphingolipids	Cer-AS	ceramide	-	25270.7	16248.1	16887.8	18193.6	21518.3	16963.3	21944.1	41970.7	62713.1	29104.3	29102.8	64205.9	1.17625	0.0291886	2.16403
C57H111NO4	Cer(d28:1/29:1(2OH))	SP	Sphingolipids	Cer-AS	ceramide	-	48110.1	23986	31197.8	17372.5	18900.7	39457.6	76441.3	62292.7	66845	49057.8	65859	85270.1	1.31721	0.000329523	2.26653
C57H111NO4	Cer(d29:1/28:1(2OH))	SP	Sphingolipids	Cer-AS	ceramide	-	38782.7	32717.3	50713.1	52540.8	49498.6	52887	84962.2	104607	115842	87262.7	53102.9	109755	1.28396	0.00303857	2.00452
C59H113NO4	Cer(d29:1/30:2(2OH))	SP	Sphingolipids	Cer-AS	ceramide	-	19134.7	7147.44	22457	20403.8	18570.2	13971.1	27312.1	40452.6	43495.8	53608	35910.6	44064.7	1.28764	0.000416065	2.40788
C59H113NO4	Cer(d30:3/29:0(2OH))	SP	Sphingolipids	Cer-AS	ceramide	-	21258.1	6637.78	8560.19	5170.8	10624.8	4597.59	17355.2	20428.9	31589.9	26181.9	35715.6	22794.1	1.29091	0.00169306	2.71007
C37H73NO4	Cer(t17:1/20:0)	SP	Sphingolipids	Cer-NP	ceramide	-	15664.8	15600.2	15660.2	27374.4	18323.7	18511.5	6497.89	3451.73	6306.95	11482	5337.75	8616.27	1.35154	0.000633348	0.375154
C39H73NO4	Cer(t17:2/22:1)	SP	Sphingolipids	Cer-NP	ceramide	-	95158.8	45846.2	67418.1	75444.5	97825.6	117360	29878.1	25124.9	15145.2	30365	29114.4	41173.2	1.33879	0.00233782	0.342249
C40H81NO4	Cer(t18:0/22:0)	SP	Sphingolipids	Cer-NP	ceramide	-	1.72768e+06	1.37557e+06	1.38723e+06	1.53347e+06	1.69117e+06	1.47942e+06	413039	431066	437615	383572	276332	468648	1.52109	6.66375e-07	0.262142
C34H67NO5	Cer(t18:1/16:0(2OH))	SP	Sphingolipids	Cer-AP	ceramide	-	18049.7	15584.7	26911.1	30445.3	35834.2	22464.9	6307.82	8894.44	11507.7	11978	3987.64	19032.8	1.19972	0.00405788	0.413346
C54H105NO5	Cer(t18:1/36:1(2OH))	SP	Sphingolipids	Cer-AP	ceramide	-	103570	91022.9	108135	94901	76072.8	85377.4	294236	304532	272860	433699	210160	310640	1.47587	0.000752521	3.26631
C54H103NO5	Cer(t18:1/36:2(2OH))	SP	Sphingolipids	Cer-AP	ceramide	-	1545.16	2978.98	8637.14	4063.74	9798.23	3449.1	25968.2	21545.8	42980.6	18118.4	27042.8	42493.6	1.38122	0.00164142	5.84626
C56H109NO5	Cer(t18:1/38:1(2OH))	SP	Sphingolipids	Cer-AP	ceramide	-	40807.6	31662.1	47189.6	50413.4	26831	50536.4	194576	128112	172569	116807	113440	175568	1.46411	0.00036858	3.64158
C56H107NO5	Cer(t18:1/38:2(2OH))	SP	Sphingolipids	Cer-AP	ceramide	-	182607	108658	165336	160797	193356	161805	400794	392543	430654	609075	339910	437908	1.46069	0.000448975	2.68455
C56H105NO5	Cer(t18:2/38:2(2OH))	SP	Sphingolipids	Cer-AP	ceramide	-	29014.8	19494.5	16801.3	23519.1	22779.1	25715.5	98931.2	77246.9	117387	61540.9	62631.9	87497.3	1.49098	0.000776683	3.67913
C56H107NO5	Cer(t20:1/36:2(2OH))	SP	Sphingolipids	Cer-AP	ceramide	-	23594.5	14811.1	30129.2	10838.7	27053.1	10867.1	68514.4	50247.9	57664.5	51027.4	48150.7	35728	1.34289	0.000228292	2.6543
C58H111NO5	Cer(t20:1/38:2(2OH))	SP	Sphingolipids	Cer-AP	ceramide	-	17739.7	4060.5	10490.3	11214.8	9839.22	13166.6	23843.7	41451.7	24759.9	14015.6	21027	13260	1.05193	0.0348037	2.08022
C56H107NO5	Cer(t21:2/35:1(2OH))	SP	Sphingolipids	Cer-AP	ceramide	-	5108.95	6694.62	5661.6	5170.8	3023.02	4142.29	12297.7	10761.4	13918.6	13658.3	9225.18	11636.5	1.39331	2.68211e-05	2.39915
C56H107NO5	Cer(t22:1/34:2(2OH))	SP	Sphingolipids	Cer-AP	ceramide	-	129752	83632.3	68463.8	87231	140044	85523.4	317241	263684	288422	345772	253868	321869	1.48224	1.34114e-06	3.01163
C56H105NO5	Cer(t22:2/34:2(2OH))	SP	Sphingolipids	Cer-AP	ceramide	-	6573.23	14201.5	14203.1	13020.9	9809.17	11391.9	58542.9	27799.6	43471.4	57057.9	28467.2	34712.5	1.4021	0.00251766	3.61347
C56H107NO5	Cer(t26:1/30:2(2OH))	SP	Sphingolipids	Cer-AP	ceramide	-	11545.3	26638.6	28084.6	29076	26306.7	20340.5	58909	54092.7	70422.9	59992.4	44396.5	56859.7	1.34756	2.30246e-05	2.42742
C40H75NO4	Cer(t26:2/14:1)	SP	Sphingolipids	Cer-NP	ceramide	-	22924.9	22098.5	17346.3	38584.9	35588.7	13274.8	81972.5	45559.8	37629.7	53633.9	31989.9	54380.1	1.14131	0.0141215	2.03691
C56H105NO5	Cer(t26:2/30:2(2OH))	SP	Sphingolipids	Cer-AP	ceramide	-	7928.38	9	2724.61	9	6539.53	2712.17	10353.1	20137.2	24454.8	11986.4	21620.9	30785	1.04088	0.00203819	5.99003
C59H90O4	Coenzyme Q10	PR	Prenol lipids	CoQ	coenzyme Q	303-98-0	9261.53	19693.6	16759.7	15013	22383	28411.8	9334.88	2571.84	11753.9	14201.9	4600.71	10521.3	1.0067	0.0148917	0.475101
C37H70O5	DG(16:0_18:1)	GL	Glycerolipids	DG	Diglyceride	-	3.47605e+06	3.30506e+06	3.63304e+06	3.40283e+06	3.89623e+06	2.65662e+06	5.64777e+06	6.36458e+06	9.16429e+06	6.54572e+06	4.34217e+06	9.23294e+06	1.32584	0.00649184	2.02738
C37H66O5	DG(16:0_18:3)	GL	Glycerolipids	DG	Diglyceride	-	4.84504e+06	3.0005e+06	3.64974e+06	4.21383e+06	4.63345e+06	3.38974e+06	1.22173e+07	8.75709e+06	1.11199e+07	8.05874e+06	6.62486e+06	1.2651e+07	1.4299	0.00133146	2.50414
C39H64O5	DG(16:1_20:5)	GL	Glycerolipids	DG	Diglyceride	-	9285.41	3903.54	7889.86	22569.5	17214.2	22435.8	38764.1	23229.4	33582.6	30359.8	28891.3	35195.7	1.14465	0.00150942	2.28123
C39H64O5	DG(18:2_18:4)	GL	Glycerolipids	DG	Diglyceride	-	230636	117462	209749	223331	233395	221480	706319	494679	499638	469788	366209	728509	1.40396	0.00149755	2.64159
C39H64O5	DG(18:3_18:3)	GL	Glycerolipids	DG	Diglyceride	-	5.82277e+06	3.35256e+06	4.52195e+06	4.78687e+06	5.57323e+06	4.63607e+06	1.62727e+07	1.1579e+07	1.11368e+07	1.15168e+07	8.39045e+06	1.56887e+07	1.4413	0.00106004	2.59936
C19H36O2	FFA(19:1)	FA	fatty acyl	FFA	free fatty acids	-	1.23778e+06	948311	1.65427e+06	1.26435e+06	862578	1.35677e+06	288048	487137	469978	729731	185938	227332	1.34994	0.000281764	0.326071
C25H50O2	FFA(25:0)	FA	fatty acyl	FFA	free fatty acids	-	9	9	9	9	161446	9	227667	169872	162042	149584	122216	194192	1.33619	0.0016859	6.35066
C28H56O2	FFA(28:0)	FA	fatty acyl	FFA	free fatty acids	-	9	135613	9	9	9	107901	117867	79039.5	74804.3	56430.1	109491	124142	1.05328	0.103444	2.30661
C36H72O2	FFA(36:0)	FA	fatty acyl	FFA	free fatty acids	-	9	9	9	9	9	9	159061	157851	182891	165059	129687	172039	1.55272	3.62061e-06	17899.8
C38H74O2	FFA(38:1)	FA	fatty acyl	FFA	free fatty acids	-	9	9	9	9	9	9	112507	114319	128753	117897	97983	120076	1.55282	1.14702e-06	12806.2
C40H77NO8	HexCer(d18:1/16:0)	SP	Sphingolipids	HexCer-NS	glycosphingolipids	-	89649.3	55557	42087.8	53221	88311.7	65383	34499.5	16566.4	29902.1	19779.3	12953.9	36624.9	1.26313	0.00226439	0.381335
C39H76NO8P	LNAPE(16:0/N-18:1)	GP	Glycerophospholipids	LNAPE	N-acyl-lysophosphatidylethanolamine	-	1.64383e+07	1.12677e+07	1.51614e+07	1.84927e+07	1.64558e+07	1.42784e+07	7.02931e+06	7.06055e+06	7.64957e+06	8.36649e+06	4.36288e+06	8.14877e+06	1.40479	9.69005e-05	0.46276
C40H78NO8P	LNAPE(18:1/N-17:0)	GP	Glycerophospholipids	LNAPE	N-acyl-lysophosphatidylethanolamine	-	145911	111769	159317	175575	135695	149790	45636.1	54196.9	55451.3	56917.9	40658.3	64036	1.50358	3.91604e-05	0.360907
C24H46NO7P	LPC(16:2)	GP	Glycerophospholipids	LPC	Lysophosphatidylcholine	-	9	9	9	9	12155.9	9	16064.5	18306.7	36078.3	20457.1	16060	26720.5	1.36294	0.00056936	10.9572
C26H48NO7P	LPC(18:3/0:0)	GP	Glycerophospholipids	LPC	Lysophosphatidylcholine	-	1.07399e+06	1.50427e+06	1.94315e+06	1.84745e+06	1.58923e+06	838370	2.4667e+06	2.85833e+06	5.85193e+06	4.27813e+06	2.35008e+06	4.692e+06	1.25442	0.00933644	2.55752
C28H52NO7P	LPC(20:3/0:0)	GP	Glycerophospholipids	LPC	Lysophosphatidylcholine	1199257-41-4	22489.5	28202.1	45798	43605.4	29393.1	13743.2	30907.8	54500.2	82345.2	79038.8	55268.7	67949.2	1.06451	0.00890688	2.01936
C28H48NO7P	LPC(20:5/0:0)	GP	Glycerophospholipids	LPC	Lysophosphatidylcholine	-	7075.28	32167.7	33598.4	30480.2	18132.2	29936.4	7393.54	4788.96	4657.28	22248.1	3566.93	4975.09	1.18706	0.00883908	0.314617
C21H44NO7P	LPE(0:0/16:0)	GP	Glycerophospholipids	LPE	Lysophosphatidylethanolamine	-	3.91663e+06	4.91038e+06	5.799e+06	5.31455e+06	4.82676e+06	3.37529e+06	1.21804e+06	1.72334e+06	2.58316e+06	3.28254e+06	1.92858e+06	3.03511e+06	1.27694	0.000668523	0.489321
C23H48NO7P	LPE(0:0/18:0)	GP	Glycerophospholipids	LPE	Lysophosphatidylethanolamine	-	558949	565961	653366	641243	646809	536559	172115	159485	185710	264214	166853	238009	1.51113	6.77198e-08	0.329288
C25H50NO7P	LPE(0:0/20:1)	GP	Glycerophospholipids	LPE	Lysophosphatidylethanolamine	-	36003.4	37161.2	47007.7	48435.8	44720.4	38926.1	11114.3	11523.1	16480.5	30243.7	11646.7	22997.5	1.35634	0.00013507	0.412305
C21H44NO7P	LPE(16:0/0:0)	GP	Glycerophospholipids	LPE	Lysophosphatidylethanolamine	53862-35-4	4.18731e+06	5.14543e+06	5.91203e+06	5.47542e+06	5.27481e+06	3.50168e+06	1.32579e+06	1.80607e+06	2.68434e+06	3.40365e+06	2.03464e+06	3.30108e+06	1.27882	0.000574812	0.493465
C22H46NO7P	LPE(17:0/0:0)	GP	Glycerophospholipids	LPE	Lysophosphatidylethanolamine	-	22413.3	20412.3	26840.8	29689.4	27865.5	18636.3	6828.2	6905.52	12011.8	15274.9	7647.8	11013.2	1.38078	0.000121982	0.409176
C22H44NO7P	LPE(17:1/0:0)	GP	Glycerophospholipids	LPE	Lysophosphatidylethanolamine	-	15624.4	18639.2	20105.7	23895.5	19449.4	16611.1	1959.96	3216.81	5936.69	4571.48	3614.32	6191.98	1.46464	5.28932e-06	0.222971
C23H48NO7P	LPE(18:0/0:0)	GP	Glycerophospholipids	LPE	Lysophosphatidylethanolamine	69747-55-3	571105	582293	669682	656432	665327	602192	180233	156066	200194	255308	170746	253811	1.51254	1.20674e-08	0.324619
C23H46NO7P	LPE(18:1/0:0)	GP	Glycerophospholipids	LPE	Lysophosphatidylethanolamine	89576-29-4	647097	1057287	1.39251e+06	1.30105e+06	973483	460491	123319	190597	369865	560075	241601	436858	1.24738	0.00521781	0.329619
C23H44NO7P	LPE(18:2/0:0)	GP	Glycerophospholipids	LPE	Lysophosphatidylethanolamine	85046-18-0	719579	1.50085e+06	2.15951e+06	1.90461e+06	1.11509e+06	504357	149404	299928	774423	933725	354779	757320	1.00733	0.0345282	0.413661
C25H52NO7P	LPE(20:0/0:0)	GP	Glycerophospholipids	LPE	Lysophosphatidylethanolamine	-	17855.2	19256.3	22566.7	18773.2	17658.4	19693	9518	8394.29	8797.93	12364.7	6686.48	11035.3	1.45127	4.71396e-06	0.49046
C25H50NO7P	LPE(20:1/0:0)	GP	Glycerophospholipids	LPE	Lysophosphatidylethanolamine	-	33810.3	43580.1	51392.2	46245.3	37507.9	34798.9	14013.5	14814.5	17535.1	26879.4	13975.2	22858.6	1.41335	0.000109911	0.44505
C27H56NO7P	LPE(22:0/0:0)	GP	Glycerophospholipids	LPE	Lysophosphatidylethanolamine	-	11754.9	19109.6	19005	24437.8	21893.1	11194.2	2589.7	4870.51	6442.4	14538.1	2446.62	7670.32	1.23188	0.00260131	0.359028
C27H47O12P	LPI(18:3)	GP	Glycerophospholipids	LPI	Lysophosphatidylinositol	-	3551.62	5035.09	4427.38	2970.21	3200.99	3761.1	8828.59	7563.61	11524.5	12751.2	6258.63	8748.23	1.38395	0.00195323	2.4263
C24H44NO9P	LPS(18:2/0:0)	GP	Glycerophospholipids	LPS	Lysophosphatidylserine	-	14816.3	11503.3	11005.2	14893.6	11420.7	12743.4	29611.4	22002.3	43497.6	37830.2	18817.3	27043.7	1.36065	0.00614847	2.34088
C21H38O4	MG(18:2)	GL	Glycerolipids	MG	Monoglycerides	67968-46-1	8084.73	6015	8596.29	9922.88	8392.47	6228.31	3707.47	3190.19	1360.54	4409.71	2088.63	4804.94	1.28187	0.000227018	0.41409
C41H74O10	MGDG(14:0_18:2)	GL	Glycerolipids	MGDG	Monosaccharide Diglyceride	-	25407.1	14498	41225	32720.5	29363.7	29916.6	9	9	5892.36	22128.7	9	9	1.19481	0.000791983	0.162057
C41H70O10	MGDG(16:1_16:3)	GL	Glycerolipids	MGDG	Monosaccharide Diglyceride	-	25382.7	9	9	9	9	9	22126.9	24254.8	32548.6	56055.3	19257.2	51634.9	1.33966	0.00396292	8.09661
C39H75O8P	PA(18:0_18:1)	GP	Glycerophospholipids	PA	Phosphatidic acid	-	1.21338e+06	837847	869725	1.1006e+06	1.05211e+06	1.15615e+06	555187	517814	160022	380742	383363	497003	1.30882	2.8158e-05	0.400354
C42H83O8P	PA(18:0_21:0)	GP	Glycerophospholipids	PA	Phosphatidic acid	-	386423	265075	360951	443130	355169	368695	113665	108326	104113	124760	72115.3	115342	1.50534	4.72086e-05	0.292883
C39H73O8P	PA(18:1_18:1)	GP	Glycerophospholipids	PA	Phosphatidic acid	14268-17-8	6.06498e+06	3.33084e+06	3.83592e+06	4.84279e+06	5.72338e+06	5.6857e+06	2.72968e+06	2.05399e+06	1.64308e+06	1.56608e+06	1.46816e+06	2.36975e+06	1.3757	0.000630591	0.401265
C39H71O8P	PA(18:1_18:2)	GP	Glycerophospholipids	PA	Phosphatidic acid	-	1.02341e+07	5.47965e+06	5.49221e+06	9.88043e+06	1.02986e+07	1.3137e+07	5.92523e+06	4.59272e+06	3.55092e+06	3.23802e+06	3.36395e+06	4.58057e+06	1.21995	0.00921609	0.463141
C41H75O8P	PA(20:0_18:3)	GP	Glycerophospholipids	PA	Phosphatidic acid	-	53203.3	21292	26464.4	42341.4	42045.9	14608.5	52666.8	31656.2	9	9	9	9	1.06167	0.117752	0.421889
C46H91O8P	PA(21:0_22:0)	GP	Glycerophospholipids	PA	Phosphatidic acid	-	14251.2	8753.91	12850.5	18926.4	11584.6	15663.2	4226.43	4388.81	4913.24	5706.06	3834.63	5904.42	1.4525	0.00123841	0.353208
C44H76NO8P	PC(14:0_22:6)	GP	Glycerophospholipids	PC	Phosphatidylcholine	-	3.89183e+07	3.97179e+07	4.86297e+07	4.83909e+07	3.66548e+07	2.13615e+07	6.28006e+07	8.77863e+07	1.13649e+08	9.551e+07	6.52495e+07	1.08231e+08	1.30938	0.00120837	2.28194
C38H72NO8P	PC(14:1_16:1)	GP	Glycerophospholipids	PC	Phosphatidylcholine	-	9	17054	9	9	9	9	24308.7	21438.6	23799.8	17958.6	20665.6	20473.9	1.31011	0.000751323	7.52356
C46H90NO8P	PC(16:0_22:1)	GP	Glycerophospholipids	PC	Phosphatidylcholine	-	816928	695237	827997	903325	853405	606580	217043	254866	262321	211494	162174	294903	1.50169	1.35847e-05	0.298248
C48H84NO8P	PC(16:0_24:6)	GP	Glycerophospholipids	PC	Phosphatidylcholine	-	73431.2	53668.6	178883	157474	94600.2	103826	16814.8	14139.6	9	9	9	9	1.25641	0.00287863	0.0468216
C44H86NO8P	PC(18:0_18:1)	GP	Glycerophospholipids	PC	Phosphatidylcholine	-	1.53485e+06	1.24695e+06	1.57599e+06	1.77396e+06	1.57952e+06	1.24277e+06	568624	666255	811982	581740	401756	735187	1.43879	1.71282e-05	0.420541
C46H86NO8P	PC(18:0_20:3)	GP	Glycerophospholipids	PC	Phosphatidylcholine	-	9	9	9	9	21941.7	9	27380.5	30922.7	34177	35528.9	27029.6	42367.3	1.35383	0.000110082	8.97842
C44H84NO8P	PC(18:1_18:1)	GP	Glycerophospholipids	PC	Phosphatidylcholine	68737-67-7	2.90271e+06	2.63241e+06	3.48835e+06	3.5137e+06	3.15628e+06	1.90438e+06	1.19298e+06	1.63498e+06	1.68081e+06	1.42871e+06	1.10684e+06	1.62105e+06	1.38148	0.0010395	0.492411
C46H90NO8P	PC(18:1_20:0)	GP	Glycerophospholipids	PC	Phosphatidylcholine	-	30595.4	23666.3	28765.1	36764.4	32826.3	23341.3	9194.84	10324.9	9692.17	9198.94	5951.11	10348	1.4916	0.000107991	0.310925
C46H88NO8P	PC(18:1_20:1)	GP	Glycerophospholipids	PC	Phosphatidylcholine	-	77214.9	68090	77148.1	100193	77618.9	54683	21143.5	33565.9	39965.6	29330.6	22583.2	36914.7	1.42448	0.000224955	0.40335
C48H94NO8P	PC(18:1_22:0)	GP	Glycerophospholipids	PC	Phosphatidylcholine	-	110067	83466.8	104793	107486	92474.8	78538	29258.3	32166.9	35542.9	29112.4	21600.2	28387.2	1.51351	1.92396e-05	0.305236
C48H84NO8P	PC(18:1_22:5)	GP	Glycerophospholipids	PC	Phosphatidylcholine	-	82858.1	77223.4	110100	160091	72887.5	70712.3	15503.2	10543.8	5115.88	20803	17968.7	13221.6	1.4578	0.00195324	0.144903
C50H96NO8P	PC(18:1_24:1)	GP	Glycerophospholipids	PC	Phosphatidylcholine	-	861623	768572	980520	953380	798172	542535	285350	400968	533788	383497	270381	490614	1.34041	0.000454774	0.482098
C48H80NO8P	PC(18:2_22:6)	GP	Glycerophospholipids	PC	Phosphatidylcholine	-	38349	43129.9	83678.7	123032	70854	44888.6	9	9	9	9	9	9	1.55169	0.00390395	0.000133686
C45H88NO8P	PC(19:0_18:1)	GP	Glycerophospholipids	PC	Phosphatidylcholine	-	35830.5	34383.1	45758.9	35261.8	38401.3	33363.9	9	16096.7	9	9	9	9	1.37354	2.46993e-06	0.0723845
C50H98NO8P	PC(24:0_18:1)	GP	Glycerophospholipids	PC	Phosphatidylcholine	-	19008.6	13490.4	19894.3	16024.1	13106.8	12923.2	5579.93	6583.45	9228.48	6990.74	5300.52	9727.36	1.38324	0.000385612	0.459626
C37H72NO8P	PE(14:0_18:1)	GP	Glycerophospholipids	PE	Phosphatidylethanolamine	-	70386.9	78515.5	68257.9	87832	89606.3	46490	18300.5	25859.7	33824.6	33063.8	34323.1	39635.9	1.37193	0.000521915	0.419434
C40H78NO8P	PE(17:0_18:1)	GP	Glycerophospholipids	PE	Phosphatidylethanolamine	-	177480	134757	162527	210302	175516	170241	52415.2	62837.5	66923	68998	48684.8	74561.3	1.5034	2.81001e-05	0.363224
C40H76NO8P	PE(17:1_18:1)	GP	Glycerophospholipids	PE	Phosphatidylethanolamine	-	95582.7	71900.9	98164.4	130087	37132.2	79218.6	19021.4	32041	34107.2	34648.9	17029.7	23217.1	1.36263	0.00482442	0.312575
C39H74NO8P	PE(18:0_16:2)	GP	Glycerophospholipids	PE	Phosphatidylethanolamine	-	13474	7738.83	28509.6	22188.3	20405.7	13702.3	25322.5	54289.2	37366	43145.4	39291.9	57334.4	1.22468	0.00193727	2.42174
C41H78NO8P	PE(18:0_18:2)	GP	Glycerophospholipids	PE	Phosphatidylethanolamine	-	2.07003e+07	14564266	2.03782e+07	2.39652e+07	1.90055e+07	1.868e+07	9.634e+06	8.58006e+06	9.94001e+06	1.33325e+07	6.4939e+06	1.05319e+07	1.38553	0.000132416	0.498854
C41H80NO8P	PE(18:1_18:0)	GP	Glycerophospholipids	PE	Phosphatidylethanolamine	-	4.3038e+06	3.29381e+06	4.09842e+06	5.04847e+06	4.19181e+06	4.41234e+06	1.17997e+06	1.06795e+06	1.22976e+06	1.60774e+06	830424	1.49727e+06	1.50054	5.54318e-06	0.292446
C41H78NO8P	PE(18:1_18:1)	GP	Glycerophospholipids	PE	Phosphatidylethanolamine	-	1.45748e+07	1.06698e+07	1.71895e+07	1.84282e+07	1.46262e+07	1.64577e+07	5.328e+06	5.87704e+06	6.40697e+06	1.00688e+07	3.81604e+06	8.41423e+06	1.3604	0.000149662	0.434071
C41H74NO8P	PE(18:1_18:3)	GP	Glycerophospholipids	PE	Phosphatidylethanolamine	-	236550	300865	295629	296066	201444	146025	203596	567519	866259	494471	565316	627617	1.0955	0.0154349	2.25168
C42H78NO8P	PE(18:1_19:2)	GP	Glycerophospholipids	PE	Phosphatidylethanolamine	-	9	9	9	84026.2	72547.4	9	133848	137612	128854	142976	80836.6	148815	1.13736	0.000660834	4.93547
C43H84NO8P	PE(20:0_18:1)	GP	Glycerophospholipids	PE	Phosphatidylethanolamine	-	107081	31624.4	116149	56616.4	105680	132007	33785	16142.4	40052.7	48315.5	8543.07	42314.1	1.07735	0.010727	0.344442
C43H82NO8P	PE(20:1_18:1)	GP	Glycerophospholipids	PE	Phosphatidylethanolamine	-	39826.8	30232.8	42687	54965.1	37066.9	38639.9	15592.5	14651.3	15226.1	24672.1	9539.36	19531.7	1.39658	0.000239711	0.407582
C45H88NO8P	PE(22:0_18:1)	GP	Glycerophospholipids	PE	Phosphatidylethanolamine	-	20944.5	13479.2	22324.4	24406.6	18836	17369.6	5852.59	6591.56	6155.6	9822.26	4166.89	4915.53	1.45399	0.000104618	0.319567
C45H86NO8P	PE(22:0_18:2)	GP	Glycerophospholipids	PE	Phosphatidylethanolamine	-	233908	163912	240549	269915	199637	231755	88359	93354.1	109782	146752	73789.9	114862	1.4079	0.000115228	0.467949
C47H92NO8P	PE(24:0_18:1)	GP	Glycerophospholipids	PE	Phosphatidylethanolamine	-	25021.6	19612.7	26233	29352.8	24006.1	23218.6	7049.04	6345.32	6308.52	7551.98	4522.43	10186.3	1.49386	2.9638e-06	0.284605
C40H77O10P	PG(16:0_18:1)	GP	Glycerophospholipids	PG	Phosphatidylglycerol	-	440389	398080	637025	640431	520917	515994	252251	207532	252954	41953.6	168937	241051	1.17512	0.000101641	0.369406
C40H71O10P	PG(16:1_18:3)	GP	Glycerophospholipids	PG	Phosphatidylglycerol	-	932831	651536	1.43645e+06	768853	888178	576799	1.91413e+06	2.25343e+06	1.88717e+06	1.91046e+06	1.92414e+06	2.3502e+06	1.39996	3.41327e-05	2.32928
C38H73O10P	PG(18:1_14:0)	GP	Glycerophospholipids	PG	Phosphatidylglycerol	-	46542.9	44409.5	44038.7	60308.2	52861.2	25934.4	9420.76	20130.7	9370.02	13057.4	5380.71	8229.24	1.42887	0.000275698	0.239293
C42H73O10P	PG(18:2_18:3)	GP	Glycerophospholipids	PG	Phosphatidylglycerol	-	1.73401e+06	1.2343e+06	1.5312e+06	2.17494e+06	1.61151e+06	1.73746e+06	6.07142e+06	4.1259e+06	3.80217e+06	4.44332e+06	2.55481e+06	4.05916e+06	1.39651	0.00227772	2.49982
C45H85O13P	PI(15:0_21:1)	GP	Glycerophospholipids	PI	Phosphatidylinositol	-	44467.6	22713.3	27434.1	53392.7	29243.9	25549.3	12783.1	14197.3	13692.5	18454.9	7613.68	13215	1.32995	0.00816734	0.394261
C45H85O13P	PI(18:0_18:1)	GP	Glycerophospholipids	PI	Phosphatidylinositol	-	130535	50587.9	82284.4	118775	76011.1	85240.7	29550.4	35231.3	37280.1	29257.7	18471.6	35619.3	1.37671	0.00351578	0.341183
C46H85O13P	PI(18:0_19:2)	GP	Glycerophospholipids	PI	Phosphatidylinositol	-	65080.4	35271.6	57510.2	67467.6	53674.1	41182.9	18227.1	19896.2	13029.4	27169	15669	17952	1.42971	0.000655629	0.349617
C45H83O13P	PI(18:1_18:1)	GP	Glycerophospholipids	PI	Phosphatidylinositol	-	145442	121437	136530	122965	86594.2	106270	62527.2	65156.9	49918.8	63441.9	40478.1	73356.2	1.39608	0.000298981	0.493409
C38H73O8P	PMeOH(16:0_18:1)	GP	Glycerophospholipids	PMeOH	Phosphatidylcarbinol	-	67437.7	88873.1	78450.1	76096.4	63591.9	50018.1	9	9	23408.1	9	9	30202.3	1.18032	1.49982e-05	0.126385
C40H77O8P	PMeOH(18:0_18:1)	GP	Glycerophospholipids	PMeOH	Phosphatidylcarbinol	-	12959.1	16807.9	23253.6	20725.5	18261.7	19222.6	9	9	9	9	9	9	1.55359	4.94502e-05	0.000485478
C40H75O8P	PMeOH(18:0_18:2)	GP	Glycerophospholipids	PMeOH	Phosphatidylcarbinol	-	137223	89092.6	112528	163691	119425	62454.1	29249	25514.5	54123	33635.6	23748.2	80140.4	1.27072	0.00245205	0.360031
C40H75O8P	PMeOH(18:1_18:1)	GP	Glycerophospholipids	PMeOH	Phosphatidylcarbinol	-	50131.1	45830.1	45227.2	66404	46613.7	30335.7	13134.4	9916.96	10609.7	11792.4	7921.87	28242	1.39787	0.000242509	0.286838
C39H76NO10P	PS(16:0_17:0)	GP	Glycerophospholipids	PS	Phosphatidylserine	-	383877	230908	320760	303943	345207	455704	123728	169207	112001	106873	109921	123051	1.45199	0.000588751	0.365017
C42H80NO10P	PS(18:0_18:1)	GP	Glycerophospholipids	PS	Phosphatidylserine	-	29927.3	10274.3	14443.2	33102.8	15113.5	15150.6	18547.9	11545.1	6978.78	4088.66	4455.41	6125.58	1.04256	0.0379111	0.438442
C42H76NO10P	PS(18:0_18:3)	GP	Glycerophospholipids	PS	Phosphatidylserine	-	37658.8	12444.8	10155.2	23364.3	16558.7	28631.6	34816.1	38864.2	75284.6	62481.4	30487.1	45833.3	1.1446	0.012467	2.23398
C46H68NO10P	PS(18:1_22:4)	GP	Glycerophospholipids	PS	Phosphatidylserine	-	440005	300602	329672	359524	205369	267452	147798	213534	183790	163712	82664.2	152612	1.26235	0.00292468	0.496215
C43H78NO10P	PS(19:0_18:3)	GP	Glycerophospholipids	PS	Phosphatidylserine	-	205908	245680	329098	345058	252905	157047	322360	569150	831440	638613	420193	604339	1.22464	0.00630423	2.20492
C47H87N2O6P	SM(d18:2/24:3)	SP	Sphingolipids	SM	Sphingomyelin	-	68885.2	69400.6	89788	101255	71454.9	32384.8	139866	180966	303650	212248	116616	258791	1.27291	0.0052318	2.7983
C18H35NO2	SPH(d18:2)	SP	Sphingolipids	SPH	Sphingosine	-	87619.8	75330	81488.7	92713.9	101286	115827	41149.4	26982.2	39261.3	39822.1	32662.2	47461.1	1.45133	6.18462e-05	0.410161
C43H82O6	TG(10:0_14:0_16:0)	GL	Glycerolipids	TG	triglycerides	-	9	16397.5	9	28258.7	9	9	26838.9	28231.3	30854.9	25916.1	17238.9	32651.6	1.07739	0.0089256	3.61879
C47H88O6	TG(10:0_16:0_18:1)	GL	Glycerolipids	TG	triglycerides	-	14650	4930.42	9042.69	19803.2	15367.4	8371.75	27473.3	22793.8	48460.9	22809.1	19204.4	26419.6	1.18916	0.0123381	2.31636
C47H86O6	TG(10:0_16:0_18:2)	GL	Glycerolipids	TG	triglycerides	-	24034.1	6762.16	10201.9	17439.3	8282.41	21344.3	38572.1	28693.1	58478.9	40737.4	20199.9	48363	1.21024	0.00510163	2.66901
C49H90O6	TG(12:0_16:0_18:2)	GL	Glycerolipids	TG	triglycerides	-	348748	261586	309015	327193	287312	211746	715516	529168	802169	652420	411684	955329	1.36324	0.0037459	2.32945
C49H88O6	TG(12:0_16:0_18:3)	TG	Glycerolipids	TG	triglycerides	-	15282.5	20677.8	16246.1	19829.3	10378.4	17780.9	40593.8	38938.8	59582.9	65537.3	20177	66695.7	1.26388	0.00751829	2.90958
C53H92O6	TG(12:0_16:0_22:5)	GL	Glycerolipids	TG	triglycerides	-	103289	51206.5	82620.7	80281.8	103904	65043.5	343837	275584	380077	371809	231037	366943	1.49376	7.07102e-05	4.04915
C49H88O6	TG(12:0_16:1_18:2)	GL	Glycerolipids	TG	triglycerides	-	12362.3	9	9	17443.3	9	9	65392.6	48782.3	66697.2	81675.8	28370.3	67511.5	1.21662	0.000343741	12.0111
C49H86O6	TG(12:0_16:2_18:2)	TG	Glycerolipids	TG	triglycerides	-	11568.4	3568.45	8383.85	9359.68	9329.33	10188.4	30213.1	27564	31565.3	27114.6	7630.47	21341.3	1.16156	0.00652493	2.77546
C51H90O6	TG(12:0_18:1_18:3)	GL	Glycerolipids	TG	triglycerides	-	12604.2	6914.79	8474.12	10245.4	14576.2	3417.57	56244	59331.7	60656	42059.1	13206.6	48379.8	1.31524	0.00315657	4.97716
C51H90O6	TG(12:0_18:2_18:2)	GL	Glycerolipids	TG	triglycerides	-	98818.7	67924.5	109991	133860	118544	93490.7	210014	193684	292616	302288	136005	307962	1.30505	0.00409123	2.3169
C51H88O6	TG(12:0_18:2_18:3)	GL	Glycerolipids	TG	triglycerides	-	12902.4	6436.64	26455.8	23326.6	16436.2	21400.1	71436.5	58021.8	77853.7	71892.4	31674.5	86599.1	1.32555	0.000965427	3.71622
C49H90O6	TG(14:0_14:1_18:1)	GL	Glycerolipids	TG	triglycerides	-	27982	27990.9	15443.1	18388.3	20321.9	20774.1	63470.6	30307.6	40497	35496.7	40988.7	56470.1	1.31429	0.00557069	2.04148
C55H96O6	TG(14:0_16:0_22:5)	GL	Glycerolipids	TG	triglycerides	-	1.16342e+06	614891	901283	1.06054e+06	1.04272e+06	947705	3.23904e+06	2.95675e+06	4.01383e+06	3.58726e+06	2.2481e+06	3.56776e+06	1.48567	0.000123911	3.42248
C51H92O6	TG(14:0_16:1_18:2)	GL	Glycerolipids	TG	triglycerides	-	1.07418e+06	472258	836891	1.07568e+06	1.03337e+06	838362	2.79423e+06	2.37912e+06	2.91666e+06	3.08421e+06	1.89541e+06	3.56244e+06	1.43423	0.000200523	3.12003
C51H90O6	TG(14:0_16:1_18:3)	GL	Glycerolipids	TG	triglycerides	-	25160.4	21859.8	11423	10738	19079.8	3468.96	43370.4	41092.4	76785.4	42315	46326.4	75747.2	1.27417	0.00141321	3.54995
C53H90O6	TG(14:0_16:1_20:5)	GL	Glycerolipids	TG	triglycerides	-	127494	86424.7	147601	139407	118676	100136	375306	266405	417209	342996	202846	421519	1.41982	0.00124895	2.8153
C52H92O6	TG(14:0_17:2_18:2)	TG	Glycerolipids	TG	triglycerides	-	52583.7	42503.4	40373.5	61328.1	45808.7	41149.3	121544	98392.7	109414	92399	66170.7	154745	1.3672	0.00358886	2.26493
C53H94O6	TG(14:0_18:2_18:2)	GL	Glycerolipids	TG	triglycerides	-	6.61363e+06	3.98508e+06	6.02136e+06	6.15625e+06	7.32779e+06	5.33615e+06	1.42191e+07	1.23691e+07	1.69228e+07	1.41524e+07	8.64585e+06	1.70967e+07	1.3979	0.000920958	2.35342
C53H92O6	TG(14:0_18:2_18:3)	GL	Glycerolipids	TG	triglycerides	-	1.19956e+06	716389	948691	1.0899e+06	1.16745e+06	869056	3.14011e+06	2.76708e+06	4.01763e+06	3.20958e+06	1.81253e+06	3.66403e+06	1.44947	0.00081763	3.10646
C53H90O6	TG(14:0_18:2_18:4)	TG	Glycerolipids	TG	triglycerides	-	13420	3150.1	11038.2	19749.9	9852.49	5762.54	22116.2	25838.1	32496.6	24623.2	27418.3	23122.7	1.21088	0.000497295	2.47113
C55H92O6	TG(14:0_18:3_20:4)	GL	Glycerolipids	TG	triglycerides	-	155123	140230	181235	207498	168395	190868	850920	784218	1.03663e+06	833347	455438	918993	1.49265	0.0004439	4.67681
C59H98O6	TG(14:0_20:2_22:6)	TG	Glycerolipids	TG	triglycerides	-	26333.4	24793.7	34105.1	34662.6	14561.1	34618.9	68209.4	58598.7	102213	99053.9	47677.4	99708.9	1.3182	0.00248666	2.81214
C49H90O6	TG(14:1_16:0_16:1)	GL	Glycerolipids	TG	triglycerides	-	322948	195503	273641	331025	326709	258938	686063	630152	855441	722069	321171	830858	1.30626	0.00348302	2.36765
C51H92O6	TG(14:1_16:1_18:1)	GL	Glycerolipids	TG	triglycerides	-	259191	173424	268023	281454	316936	207634	678839	574926	783546	704855	406201	757443	1.42172	0.000480045	2.59236
C53H90O6	TG(14:1_18:2_18:3)	GL	Glycerolipids	TG	triglycerides	-	238910	144433	205161	228717	216695	197758	570854	558201	800935	688668	354950	702382	1.43854	0.0010792	2.98455
C52H96O6	TG(15:0_16:0_18:2)	GL	Glycerolipids	TG	triglycerides	-	2.04648e+06	1.31379e+06	1.80512e+06	1.88889e+06	2.09674e+06	1.26711e+06	3.47781e+06	3.36808e+06	3.59271e+06	3.91842e+06	2.36807e+06	4.17088e+06	1.36566	0.000336304	2.00573
C58H110O6	TG(15:0_16:0_24:1)	GL	Glycerolipids	TG	triglycerides	-	381484	256594	389857	436918	426757	277023	713376	571134	1.00263e+06	905780	411269	880455	1.24382	0.00695975	2.06796
C54H98O6	TG(15:0_18:1_18:2)	GL	Glycerolipids	TG	triglycerides	-	1.71195e+06	1.14464e+06	1.7127e+06	1.71466e+06	1.80861e+06	1.2566e+06	3.32481e+06	3.07279e+06	4.07425e+06	3.32809e+06	2.13848e+06	3.62686e+06	1.38569	0.000656806	2.09273
C60H112O6	TG(15:0_18:1_24:1)	GL	Glycerolipids	TG	triglycerides	-	240709	152498	207910	223111	257940	174376	422995	355607	691208	472645	227856	626673	1.23598	0.0135105	2.22594
C54H96O6	TG(15:0_18:2_18:2)	GL	Glycerolipids	TG	triglycerides	-	1.52026e+06	919977	1.28587e+06	1.41645e+06	1.63398e+06	1.15393e+06	3.59716e+06	3.28212e+06	4.48211e+06	3.8334e+06	2.26346e+06	4.51026e+06	1.43763	0.000643644	2.77014
C54H94O6	TG(15:0_18:2_18:3)	GL	Glycerolipids	TG	triglycerides	-	132418	96831.6	205432	190287	169281	193273	526259	491603	693400	615971	262952	698424	1.37727	0.00172029	3.33016
C56H100O6	TG(15:0_19:2_19:2)	GL	Glycerolipids	TG	triglycerides	-	40697	11153.6	21236.1	25651.6	31917	32202.4	101182	84209.6	170949	100747	52322.8	17740.6	1.05546	0.0343823	3.23688
C60H114O6	TG(15:0_24:0_18:1)	GL	Glycerolipids	TG	triglycerides	-	396703	247056	400096	428957	427293	325891	791680	598940	1.0306e+06	833821	426530	896197	1.27033	0.00551844	2.0565
C52H92O6	TG(15:1_15:1_19:2)	TG	Glycerolipids	TG	triglycerides	-	174742	154180	137269	129509	157356	143863	450519	578011	645478	477755	380168	565366	1.51387	0.00020008	3.45326
C54H92O6	TG(15:1_18:2_18:3)	GL	Glycerolipids	TG	triglycerides	-	21283.2	9903.47	24712.3	29253.6	16244.8	33596	77225.1	72433.1	93989.7	69489.6	63471.7	103673	1.40579	5.23551e-05	3.55782
C51H92O6	TG(16:0_14:1_18:2)	GL	Glycerolipids	TG	triglycerides	-	1.00424e+06	670669	863759	818311	1.00239e+06	796313	2.67508e+06	2.27582e+06	3.15145e+06	2.65251e+06	1.8385e+06	3.68879e+06	1.48457	0.000736627	3.1581
C52H94O6	TG(16:0_15:1_18:2)	TG	Glycerolipids	TG	triglycerides	-	182896	118682	131340	160948	125811	141014	467540	328414	497923	518377	205962	530346	1.38371	0.00279946	2.96107
C53H96O6	TG(16:0_16:1_18:2)	GL	Glycerolipids	TG	triglycerides	-	1.40973e+07	9.82549e+06	1.21459e+07	1.34221e+07	1.52888e+07	1.07572e+07	2.62395e+07	2.36182e+07	3.56134e+07	3.12271e+07	2.13616e+07	3.57659e+07	1.43502	0.000767079	2.3012
C53H94O6	TG(16:0_16:1_18:3)	GL	Glycerolipids	TG	triglycerides	-	2.30214e+06	1.38359e+06	1.88618e+06	2.21616e+06	2.44909e+06	1.77406e+06	6.93223e+06	7.07225e+06	8.2924e+06	6.58442e+06	4.92761e+06	7.9898e+06	1.49797	6.4159e-05	3.47997
C53H92O6	TG(16:0_16:1_18:4)	TG	Glycerolipids	TG	triglycerides	-	35923	29950.6	36450.6	38287.2	37510.8	18560.9	100252	110219	170144	105261	78277.1	138721	1.44525	0.00108929	3.57363
C55H96O6	TG(16:0_16:1_20:4)	GL	Glycerolipids	TG	triglycerides	-	44369	36100.8	47518.4	53588.6	35402.8	24689.1	141647	155904	211935	165605	105438	172483	1.46348	0.000245748	3.94346
C55H94O6	TG(16:0_16:1_20:5)	GL	Glycerolipids	TG	triglycerides	-	3.13583e+06	1.92044e+06	2.62031e+06	3.1722e+06	3.15859e+06	2.73311e+06	1.34094e+07	1.20155e+07	1.59772e+07	1.47508e+07	8.92376e+06	1.73611e+07	1.50888	0.000243979	4.92446
C57H96O6	TG(16:0_16:1_22:6)	GL	Glycerolipids	TG	triglycerides	-	13789.7	11780.7	9572.18	20024.4	5065.57	8198.03	15538	23680.4	43662.3	18456.2	14534	37152	1.0407	0.0357633	2.23617
C53H92O6	TG(16:0_16:2_18:3)	TG	Glycerolipids	TG	triglycerides	-	1.41878e+06	878900	1.27167e+06	1.23684e+06	1.39777e+06	1.21099e+06	4.3044e+06	3.99259e+06	5.24881e+06	4.92416e+06	2.5819e+06	4.74622e+06	1.47995	0.000403467	3.47919
C54H102O6	TG(16:0_17:0_18:1)	GL	Glycerolipids	TG	triglycerides	-	2.01313e+06	1.26402e+06	2.07065e+06	2.01105e+06	2.31488e+06	1.61906e+06	3.80927e+06	3.0598e+06	5.01483e+06	4.36083e+06	2.34023e+06	5.15342e+06	1.29673	0.00464322	2.10208
C54H98O6	TG(16:0_17:1_18:2)	GL	Glycerolipids	TG	triglycerides	-	2.57578e+06	1.70507e+06	2.16406e+06	2.22466e+06	2.54404e+06	1.71022e+06	4.51165e+06	3.65619e+06	5.61258e+06	4.8563e+06	3.13172e+06	5.74808e+06	1.38715	0.00147748	2.12913
C56H98O6	TG(16:0_17:1_20:4)	GL	Glycerolipids	TG	triglycerides	-	19408.8	6110.58	8750.04	3554.34	15191.1	14756.4	23076.3	24688.5	48157	48692.8	28950.7	34638.2	1.26769	0.00239098	3.07215
C56H104O6	TG(16:0_18:1_19:1)	GL	Glycerolipids	TG	triglycerides	-	115673	65350.2	62168.6	121724	104941	67802.2	226061	223319	419123	245837	132555	251567	1.32606	0.00727169	2.78701
C57H100O6	TG(16:0_18:1_20:4)	GL	Glycerolipids	TG	triglycerides	-	96409.7	68142.3	83148.4	57246.5	68462.2	60483.5	161376	190476	254873	240347	120141	224999	1.41515	0.00129212	2.74771
C58H108O6	TG(16:0_18:1_21:1)	GL	Glycerolipids	TG	triglycerides	-	31862.4	21709	40648.5	36579.8	37891.3	28072.2	65017.5	77567.8	107021	100062	45711.6	117059	1.32893	0.00443251	2.60434
C59H110O6	TG(16:0_18:1_22:1)	GL	Glycerolipids	TG	triglycerides	-	426413	267095	359517	401887	385522	318756	726732	605560	1.00243e+06	791040	394190	858401	1.27189	0.00665097	2.02777
C61H114O6	TG(16:0_18:1_24:1)	GL	Glycerolipids	TG	triglycerides	-	145092	160816	257199	301133	288755	105556	464253	364711	570072	513415	225804	536777	1.13623	0.00491363	2.12549
C55H98O6	TG(16:0_18:2_18:2)	GL	Glycerolipids	TG	triglycerides	-	7.15997e+07	6.22397e+07	6.94499e+07	7.27778e+07	7.86233e+07	6.47054e+07	1.46542e+08	1.30051e+08	1.68995e+08	1.58579e+08	1.14591e+08	1.5074e+08	1.49333	0.000122671	2.07321
C55H96O6	TG(16:0_18:2_18:3)	GL	Glycerolipids	TG	triglycerides	-	3.90809e+07	2.53192e+07	4.21031e+07	4.06318e+07	3.86185e+07	3.19246e+07	1.07697e+08	9.70108e+07	1.23125e+08	1.13526e+08	8.64875e+07	125807793	1.49837	1.72068e-05	3.00285
C55H94O6	TG(16:0_18:2_18:4)	GL	Glycerolipids	TG	triglycerides	-	255009	189115	247494	240641	308560	211071	1.37467e+06	1.11853e+06	1.38941e+06	1.35577e+06	749811	1.59194e+06	1.51034	0.000314548	5.22087
C60H112O6	TG(16:0_20:1_21:1)	TG	Glycerolipids	TG	triglycerides	-	699767	459354	720457	826726	773446	609498	2.03287e+06	1.67985e+06	2.73168e+06	2.24999e+06	991886	2.54913e+06	1.37721	0.00288385	2.99209
C60H114O6	TG(16:0_23:0_18:1)	GL	Glycerolipids	TG	triglycerides	-	546437	349569	506960	558513	541969	449584	1.16072e+06	898828	1.56943e+06	1.27164e+06	623262	1.41771e+06	1.33272	0.00467387	2.35067
C51H90O6	TG(16:1_16:1_16:2)	GL	Glycerolipids	TG	triglycerides	-	18866.7	7803.9	17333	29499.5	14580.6	20274.1	83648.7	42657.7	68977.1	51172.8	39338.6	69132.5	1.35917	0.00129075	3.27551
C52H94O6	TG(16:1_16:1_17:1)	GL	Glycerolipids	TG	triglycerides	-	70101.8	27623.4	78732.6	58452.3	80602.5	30093	159621	165756	202751	148277	98286.8	187808	1.31706	0.000302665	2.78497
C53H94O6	TG(16:1_16:1_18:2)	GL	Glycerolipids	TG	triglycerides	-	714373	520835	635523	635893	852978	601825	2.9998e+06	2.56083e+06	3.23127e+06	3.13808e+06	1.92562e+06	3.32878e+06	1.5172	0.000108113	4.33793
C53H92O6	TG(16:1_16:1_18:3)	GL	Glycerolipids	TG	triglycerides	-	34822.2	6430.29	11876.5	15862.3	19844.7	22252.4	124204	114526	133080	125708	55863.3	133309	1.42755	0.000260637	6.18148
C53H92O6	TG(16:1_16:2_18:2)	TG	Glycerolipids	TG	triglycerides	-	61655.8	39041.9	86899.5	92818.3	68017.4	76150.8	326224	285753	401808	312486	188312	325231	1.46281	0.000249303	4.33322
C54H98O6	TG(16:1_17:1_18:1)	GL	Glycerolipids	TG	triglycerides	-	80502.8	64012.9	88663.4	77408	114256	82308	184894	158310	226329	190271	96899.9	211590	1.31381	0.0030269	2.10646
C54H96O6	TG(16:1_17:1_18:2)	GL	Glycerolipids	TG	triglycerides	-	72437.5	12644	49102.2	31564.5	57551.8	28574.7	79377.6	98985.4	129585	101149	79061.2	137769	1.21691	0.000967742	2.48508
C54H94O6	TG(16:1_17:1_18:3)	GL	Glycerolipids	TG	triglycerides	-	231622	120898	177902	196841	242778	168337	732223	563021	857483	763482	451769	815467	1.47582	0.000315448	3.67492
C53H92O6	TG(16:1_18:1_16:3)	TG	Glycerolipids	TG	triglycerides	-	13336	9069.02	20808.4	11252.8	33789.2	15813.7	44870.1	61376.4	81967.9	85488	62516.7	117006	1.40612	0.00155558	4.35503
C55H96O6	TG(16:1_18:1_18:3)	GL	Glycerolipids	TG	triglycerides	-	4.06817e+07	2.62428e+07	3.47437e+07	3.83594e+07	3.85298e+07	3.43629e+07	1.08177e+08	1.04463e+08	1.19349e+08	107042533	7.94483e+07	1.25437e+08	1.50696	4.10152e-05	3.02422
C57H100O6	TG(16:1_18:1_20:3)	GL	Glycerolipids	TG	triglycerides	-	258188	162096	242385	228101	212498	209239	409695	446870	510758	496523	306304	519016	1.40428	0.000452122	2.04887
C59H108O6	TG(16:1_18:1_22:1)	GL	Glycerolipids	TG	triglycerides	-	303785	223388	334943	291992	298129	217877	584954	545391	743945	626275	367240	655730	1.37427	0.0011678	2.10976
C55H96O6	TG(16:1_18:2_18:2)	GL	Glycerolipids	TG	triglycerides	-	3.8092e+07	2.68514e+07	3.0864e+07	3.54215e+07	3.2844e+07	3.19997e+07	9.89206e+07	8.57805e+07	1.20167e+08	1.01061e+08	7.61184e+07	1.05536e+08	1.51561	8.29528e-05	2.99676
C55H94O6	TG(16:1_18:2_18:3)	GL	Glycerolipids	TG	triglycerides	-	1.23064e+06	829953	983845	1.26394e+06	1.28145e+06	1.09363e+06	4.77391e+06	3.86348e+06	5.24309e+06	5.06836e+06	2.98699e+06	5638039	1.50237	0.000270566	4.12569
C57H94O6	TG(16:1_18:3_20:4)	TG	Glycerolipids	TG	triglycerides	-	16240.5	6442.78	17629.9	10006.6	7930.87	9264.9	51651.6	27672.6	60180.6	41960.1	15008.1	49997.2	1.29735	0.00635582	3.65057
C55H92O6	TG(16:2_18:2_18:3)	GL	Glycerolipids	TG	triglycerides	-	96457.5	57062.6	69208.3	123330	96201.4	97022.7	237024	247356	354589	256837	161701	330032	1.40417	0.00102898	2.9438
C56H104O6	TG(17:0_18:1_18:1)	GL	Glycerolipids	TG	triglycerides	-	809636	430721	747558	776707	825155	610107	1.4873e+06	1.1411e+06	1.83379e+06	1.43897e+06	821849	1.87185e+06	1.26258	0.0051786	2.04645
C56H102O6	TG(17:0_18:1_18:2)	GL	Glycerolipids	TG	triglycerides	-	1.32218e+06	796353	1.13708e+06	1.21096e+06	1.21548e+06	996552	2.79021e+06	2.20355e+06	3.80194e+06	2.79041e+06	1.75393e+06	3.5442e+06	1.40412	0.00244722	2.52811
C58H102O6	TG(17:0_18:1_20:4)	GL	Glycerolipids	TG	triglycerides	-	24410.3	16696.8	27517.1	37708.7	21232.3	31952.9	86211.9	65299.1	80702.4	109269	22596	90225.7	1.16655	0.00870053	2.84798
C56H98O6	TG(17:0_18:2_18:3)	TG	Glycerolipids	TG	triglycerides	-	286804	214112	323782	338799	333134	309273	1.0823e+06	832042	1.08152e+06	1.12663e+06	597229	1.09306e+06	1.46964	0.000420866	3.21876
C56H96O6	TG(17:0_18:3_18:3)	TG	Glycerolipids	TG	triglycerides	-	206276	131116	150824	157874	174990	127452	463346	513254	613251	509015	300621	651659	1.45964	0.000710776	3.21671
C58H104O6	TG(17:1_18:1_20:2)	GL	Glycerolipids	TG	triglycerides	-	71441.7	29626.1	74549.4	58921.2	81947.8	35515.7	218831	177471	233540	175437	98316.6	217144	1.35982	0.000699742	3.1839
C60H108O6	TG(17:1_18:1_22:2)	GL	Glycerolipids	TG	triglycerides	-	33286.8	28184.1	34339.6	46541.3	48671.7	28419.3	107829	105183	136917	99055.9	72281.6	108683	1.45219	0.000168833	2.87068
C62H112O6	TG(17:1_18:1_24:2)	GL	Glycerolipids	TG	triglycerides	-	33560.8	16339.2	26240.4	32100.9	26337.8	17288.3	67631	61886.7	97074.4	77083	35627.4	96750.9	1.33357	0.00318913	2.87128
C64H118O6	TG(17:1_18:1_26:1)	GL	Glycerolipids	TG	triglycerides	-	9386	16639.7	12668.9	25073.8	18014.5	16456.2	28483.3	38921	40277.7	35147.8	25890	56296.1	1.26504	0.00327287	2.29049
C56H98O6	TG(17:1_18:2_18:2)	GL	Glycerolipids	TG	triglycerides	-	1.46258e+06	736036	1.22992e+06	1.40864e+06	1.29832e+06	980628	2.74281e+06	2.54092e+06	3.332e+06	3.36112e+06	1.74985e+06	3.45963e+06	1.36854	0.000821168	2.41513
C56H96O6	TG(17:1_18:2_18:3)	GL	Glycerolipids	TG	triglycerides	-	693868	439408	677128	658379	712206	613546	1.39879e+06	1.09262e+06	1.64643e+06	1.37909e+06	767980	1.82205e+06	1.31909	0.00471616	2.13649
C56H94O6	TG(17:2_18:2_18:3)	TG	Glycerolipids	TG	triglycerides	-	89840.5	55508.7	75587.9	75852.5	67199.8	60898.9	159173	128129	193218	151627	70402.8	240800	1.21798	0.013668	2.22023
C57H102O6	TG(18:0_16:2_20:2)	TG	Glycerolipids	TG	triglycerides	-	970896	606492	819125	695003	854399	669793	1.69987e+06	1.64794e+06	1.96419e+06	1.70995e+06	1.10142e+06	1.71779e+06	1.42542	0.000246207	2.1321
C59H104O6	TG(18:0_18:1_20:4)	GL	Glycerolipids	TG	triglycerides	-	12785.5	2350.52	12907.7	9487.56	38106	12631.5	22160.3	40151.6	41057.8	36519.6	17559	41574.5	1.02086	0.0188674	2.25474
C59H104O6	TG(18:0_18:2_20:3)	TG	Glycerolipids	TG	triglycerides	-	615616	349291	460850	536354	518131	425506	1.39908e+06	1.20292e+06	1.60583e+06	1.41806e+06	863122	1.59202e+06	1.45353	0.000342864	2.78105
C59H104O6	TG(18:0_18:3_20:2)	GL	Glycerolipids	TG	triglycerides	-	1.04412e+06	619439	926601	1.09731e+06	1.15968e+06	814548	3.4643e+06	2.95927e+06	4.22773e+06	3.34299e+06	1.96868e+06	4.03454e+06	1.46078	0.000574468	3.53207
C59H104O6	TG(18:0_20:2_18:3)	TG	Glycerolipids	TG	triglycerides	-	357735	243386	297271	307171	328386	257110	909477	717877	1.16835e+06	871439	544532	1.02212e+06	1.46025	0.00116515	2.92217
C56H98O6	TG(18:1_17:2_18:2)	TG	Glycerolipids	TG	triglycerides	-	468010	329226	422855	451763	593079	414507	1.22365e+06	1.06039e+06	1.43582e+06	1.16536e+06	700609	1.45559e+06	1.42622	0.00090195	2.62795
C58H106O6	TG(18:1_18:1_19:1)	GL	Glycerolipids	TG	triglycerides	-	93307.1	69131.9	105359	114479	126050	57057.3	170576	180216	236621	214573	75637.4	314014	1.0568	0.0215573	2.10766
C57H98O6	TG(18:1_18:2_18:3)	GL	Glycerolipids	TG	triglycerides	-	22274722	1.61162e+07	1.99571e+07	1.92353e+07	2.58355e+07	2.00047e+07	5.96564e+07	5.03881e+07	6.04892e+07	5.46587e+07	4.38282e+07	6.69596e+07	1.50746	3.67157e-05	2.72217
C57H96O6	TG(18:1_18:2_18:4)	GL	Glycerolipids	TG	triglycerides	-	1.35773e+06	1.00487e+06	1.1674e+06	1.40362e+06	1.38241e+06	1.31058e+06	3.41552e+06	2.99725e+06	4.38103e+06	3.31443e+06	2.42695e+06	3.64215e+06	1.48554	0.000375547	2.64565
C58H102O6	TG(18:1_18:2_19:2)	TG	Glycerolipids	TG	triglycerides	-	20794.7	9	7971.6	9	9	9	52079.9	27005.9	43700.7	21153	34944.7	43974	1.21494	0.000356373	7.7375
C59H100O6	TG(18:1_18:2_20:4)	GL	Glycerolipids	TG	triglycerides	-	28042.9	21200.4	12005.4	25778.8	27208.7	8758.02	81702.8	48984.7	89537.6	58724.9	60403.6	96539.3	1.37849	0.000545947	3.54401
C59H102O6	TG(18:1_20:2_18:3)	TG	Glycerolipids	TG	triglycerides	-	512755	336813	400323	505702	448128	466727	1.40929e+06	1.37372e+06	1.62372e+06	1.63002e+06	1.12411e+06	1.47979e+06	1.51376	1.35079e-05	3.23565
C63H116O6	TG(18:1_22:0_20:2)	GL	Glycerolipids	TG	triglycerides	-	2333.92	10877.5	14499.3	12930.6	9268.71	11004.5	29711.8	19468.9	31758.8	25246.7	15635.2	24395.5	1.09789	0.00113437	2.40036
C59H102O6	TG(18:2_18:2_20:2)	GL	Glycerolipids	TG	triglycerides	-	1.12825e+06	835368	969616	1.0297e+06	1.00327e+06	982985	2.15173e+06	2.03485e+06	2.60587e+06	2.60499e+06	1.84393e+06	2.57484e+06	1.4986	0.000112113	2.32237
C57H94O6	TG(18:2_18:3_18:3)	GL	Glycerolipids	TG	triglycerides	-	4.04454e+06	2.74604e+06	3.63767e+06	4.24476e+06	4.75596e+06	4.00893e+06	1.15396e+07	9.30959e+06	1.30287e+07	1.19444e+07	8.18974e+06	1.44471e+07	1.47636	0.000305828	2.92088
C57H92O6	TG(18:2_18:3_18:4)	GL	Glycerolipids	TG	triglycerides	-	838124	557539	860119	983606	867982	946625	3.77001e+06	3.12783e+06	4.24836e+06	4.41944e+06	2.40107e+06	4.08462e+06	1.49721	0.000213238	4.36315
C58H104O6	TG(19:0_18:2_18:2)	TG	Glycerolipids	TG	triglycerides	-	149674	105861	136601	141855	159138	109268	246752	202875	313715	258116	188164	494891	1.27787	0.0212708	2.12428
C58H102O6	TG(19:1_18:2_18:2)	GL	Glycerolipids	TG	triglycerides	-	93806.7	52349.4	76625.5	61618.6	121585	73020.6	217593	250977	342947	258694	124696	346007	1.37807	0.00257077	3.2169
C59H102O6	TG(20:0_18:3_18:3)	TG	Glycerolipids	TG	triglycerides	-	304121	179772	280935	294587	264390	224211	794056	687171	1.05026e+06	808709	492800	1.0437e+06	1.44697	0.00112264	3.15028
C59H102O6	TG(20:1_18:2_18:3)	TG	Glycerolipids	TG	triglycerides	-	176081	161120	191799	208009	195243	184899	403847	438084	590161	544760	289766	640101	1.41707	0.00238587	2.60191
C59H100O6	TG(20:1_18:3_18:3)	TG	Glycerolipids	TG	triglycerides	-	139157	152366	167874	165138	246994	165741	678839	760641	1.01481e+06	772646	456963	867212	1.48869	0.000464206	4.38758
C60H110O6	TG(21:0_18:1_18:2)	GL	Glycerolipids	TG	triglycerides	-	141483	108997	135898	108158	174663	108435	368744	307371	492653	256987	224186	468558	1.41045	0.00358826	2.72429
C62H116O6	TG(23:0_18:1_18:1)	GL	Glycerolipids	TG	triglycerides	-	243864	150124	220131	232971	231546	198905	474935	441506	678553	563050	283485	637689	1.36036	0.0032054	2.41027
C62H114O6	TG(23:0_18:1_18:2)	GL	Glycerolipids	TG	triglycerides	-	253827	178052	259734	259981	279777	208826	709268	565581	1.03405e+06	735335	380782	885578	1.40466	0.00347406	2.99306
C20H34O6	TXB2	FA	fatty acyl	Eicosanoid	Oxidized lipids	54397-85-2	14785.8	13182.5	41852.4	18814.9	12441.6	12248.9	3673.16	4487.48	3975.4	3126.11	7366.54	5601.69	1.36098	0.0290815	0.249107
C20H32O6	TxB3	FA	fatty acyl	Eicosanoid	Oxidized lipids	71953-80-5	46057.5	46790.7	171893	58456.1	26040.8	42059.2	8621.31	20106.2	11617.2	11377.2	44090.4	16172.2	1.15935	0.0863208	0.286188
C24H38O3	lithocholic acid-3-sulfate	ST	sterol lipids	BA	bile acid	34669-57-3	163491	146048	327174	159507	169567	153404	780196	832376	771632	532832	499604	615295	1.45866	0.000106881	3.60254
3.2) Differences of lipid metabolites between the wild-type Guy11 and the wild-type Guy11 treat with rapamycin .
Formula	Compounds	Class I	Class II	CAS	Guy11-1	Guy11-2	Guy11-3	Guy11-4	Guy11-5	Guy11-6	Guy11-Rapa1	Guy11-Rapa2	Guy11-Rapa3	Guy11-Rapa4	Guy11-Rapa5	Guy11-Rapa6	VIP	P-value	Fold_Change	Log2FC	Type
C18H34O4	9,10-DiHOME	FA	Eicosanoid	125356-86-7	25271	27431.3	27796.1	32174.9	31891.2	30897.4	10387.8	10498.1	10226.9	12549.6	14596.2	8269.99	1.57386	3.53114e-07	0.379163	-1.39911	down
C18H32O3	9,10-EpOME	FA	Eicosanoid	65167-83-1	30489.3	41270.5	57380.5	45871.9	50331	19469.1	21953	25474.4	18587.9	18519.9	14950.7	21955.8	1.22387	0.0135257	0.49606	-1.01141	down
C17H31NO5	Carnitine C10:1-OH	FA	CAR	-	12299.8	8433.32	10486.7	10438.8	13441.7	19535.3	4273.67	5015.04	2804.64	4907.96	7711.35	4855.28	1.39152	0.00363721	0.396164	-1.33583	down
C19H37NO5	Carnitine C12-OH	FA	CAR	-	2.11636e+06	1.45171e+06	1.8214e+06	1.62151e+06	1.78858e+06	2.48705e+06	3.69879e+06	4.74452e+06	4.26006e+06	3.89176e+06	3.87996e+06	3.25412e+06	1.51779	1.81459e-05	2.10242	1.07205	up
C11H21NO4	Carnitine C4:0	FA	CAR	25576-40-3	408990	333917	341156	239154	326119	233759	656653	802632	613691	576751	583389	561128	1.47995	5.83599e-05	2.0149	1.01071	up
C57H111NO4	Cer(d15:2/42:0(2OH))	SP	Cer-AS	-	11232.9	9075.02	11746.6	7215.14	8178.6	3634.82	4609.7	3101.1	4893.64	3096.85	5098.94	2580.4	1.25451	0.0105311	0.457698	-1.12753	down
C34H67NO3	Cer(d16:0/18:1)	SP	Cer-NDS	-	15304.9	10834.7	16243.2	14398.5	18291.6	16142.8	2956.4	1072.44	2214.9	5384.85	1108.06	6296.61	1.39881	5.39585e-06	0.208662	-2.26076	down
C43H85NO3	Cer(d17:1/26:0)	SP	Cer-NS	-	51035.5	21120.5	30090.5	49799.8	30841	32109	10764.1	17140.2	19329.8	20891	18528.8	9611.24	1.30255	0.00794388	0.447752	-1.15923	down
C34H69NO4	Cer(d18:0/16:0(2OH))	SP	Cer-ADS	190249-36-6	51070.5	13278.8	22927.2	15222.1	33987.7	23246.7	9	9	1599.19	9	1594.9	9	1.4404	0.00604327	0.0202218	-5.62795	down
C40H79NO4	Cer(d18:0/22:1(2OH))	SP	Cer-ADS	-	65613.4	37646.3	51443.6	49062.4	58299.3	42319.5	14980.5	38693.3	26395.8	25866.7	24123.2	16671.9	1.3308	0.000748246	0.482059	-1.05272	down
C34H67NO4	Cer(d18:1/16:0(2OH))	SP	Cer-AS	-	1.65298e+06	862654	1.22362e+06	1.45303e+06	1.28977e+06	1.35399e+06	92433.4	118666	123067	125535	101970	78855.6	1.60607	9.6854e-05	0.0817411	-3.6128	down
C34H67NO3	Cer(d18:1/16:0)	SP	Cer-NS	-	739095	566418	735455	869894	757116	605353	103621	161615	150661	135324	152202	99668.3	1.59564	2.76533e-05	0.187931	-2.41172	down
C34H65NO4	Cer(d18:1/16:1(2OH))	SP	Cer-AS	-	11908	17323.2	6540.96	18164.4	8507.67	15603.8	9	9	9	9	9	9	1.61954	0.00117365	0.000691882	-10.4972	down
C34H65NO3	Cer(d18:1/16:1)	SP	Cer-NS	141980-53-2	4.22259e+06	2.85132e+06	3.8786e+06	4.04818e+06	3.55781e+06	3.28075e+06	247106	276021	250664	302027	296638	246456	1.6198	1.64976e-05	0.0741286	-3.75383	down
C36H71NO4	Cer(d18:1/18:0(2OH))	SP	Cer-AS	-	2.41555e+06	2.01781e+06	2.40735e+06	2.72115e+06	2.58008e+06	2.2214e+06	237247	288073	302321	274631	244930	241275	1.61692	3.91724e-06	0.110592	-3.17667	down
C36H71NO3	Cer(d18:1/18:0)	SP	Cer-NS	-	1.0458e+06	736533	923967	858002	882393	671955	290749	393992	366952	296456	277600	278035	1.55675	6.53382e-05	0.371931	-1.42689	down
C36H69NO3	Cer(d18:1/18:1)	SP	Cer-NS	-	72781.8	59255.2	78147.9	82886.5	71894.2	43441.3	28900.9	27592.7	30578.9	31307.5	12500.1	18336	1.4152	0.000240168	0.365361	-1.4526	down
C38H75NO4	Cer(d18:1/20:0(2OH))	SP	Cer-AS	-	23030.5	22257.2	14850.4	15702.4	20891.4	23713.5	9	9	9	9	9	9	1.62215	5.19589e-05	0.000448336	-11.1231	down
C40H79NO4	Cer(d18:1/22:0(2OH))	SP	Cer-AS	-	85223.1	53205.4	68905.1	70885.3	72309.6	47064	28386	38751.9	26032.3	29343.3	32614.6	22572.3	1.47649	0.000685478	0.446941	-1.16184	down
C44H83NO4	Cer(d18:1/26:2(2OH))	SP	Cer-AS	-	17371.2	19829.6	21665.1	21747.5	17679.8	18054.3	12610.7	8383.88	6965.35	6409.91	7733.56	11517.3	1.47327	1.74342e-05	0.460867	-1.11758	down
C34H65NO4	Cer(d18:2/16:0(2OH))	SP	Cer-AS	-	1.03234e+06	582691	972586	886916	941626	604917	305630	405389	328769	323562	283238	235366	1.50069	0.000804186	0.374811	-1.41576	down
C42H81NO4	Cer(d18:2/24:0(2OH))	SP	Cer-AS	-	205927	197425	206444	246578	254692	176904	88418.3	112039	90099.2	119276	119268	72848.9	1.50972	3.44776e-05	0.467362	-1.09739	down
C42H81NO3	Cer(d18:2/24:0)	SP	Cer-NS	-	20023.4	29590.1	12090.5	23903.9	14629.3	22991.4	8466.24	8579.9	3993.44	12394.1	3201.33	6114.89	1.29924	0.00220422	0.346915	-1.52735	down
C58H109NO4	Cer(d18:2/40:2(2OH))	SP	Cer-AS	-	14253.3	11620.2	17615.8	17313.6	14170.9	12808	5745.65	5220.84	9152.6	8059.83	10112.3	1028.79	1.12554	0.000882296	0.447928	-1.15866	down
C57H109NO4	Cer(d24:3/33:0(2OH))	SP	Cer-AS	-	9825.55	9648.85	12465.1	20786.3	11416.5	7537.38	2154.97	6508.5	3289.93	9058	5931.11	1645.42	1.19236	0.011601	0.398829	-1.32616	down
C59H111NO4	Cer(d25:2/34:2(2OH))	SP	Cer-AS	-	16755.1	20107.3	26801.8	26397.3	21902	35416.1	18508.6	6876.23	16879.2	9852.42	12892.2	5461.03	1.25421	0.00420804	0.478151	-1.06446	down
C57H111NO4	Cer(d26:1/31:1(2OH))	SP	Cer-AS	-	37590.1	21003.6	29662.6	23501.4	25011.4	23062	1043.47	19429.2	15516.2	12405.7	14671.5	2003.84	1.02219	0.00284929	0.407117	-1.29648	down
C59H111NO4	Cer(d28:3/31:1(2OH))	SP	Cer-AS	-	35136.5	19914.6	11107.3	37065.5	15037.5	20616.2	6813.43	16067.9	5393.06	13242.7	5532.2	11585	1.10935	0.0261622	0.422201	-1.244	down
C42H83NO4	Cer(t16:1/26:0)	SP	Cer-NP	-	25295.5	14445.5	17915.2	31671	20491.5	12014.8	8052.6	9836.74	11946.8	8825.78	13064.4	4943.41	1.27012	0.0125292	0.46514	-1.10426	down
C34H69NO5	Cer(t18:0/16:0(2OH))	SP	Cer-AP	-	151050	149137	206463	143878	139751	138905	58177.5	55391.1	28432.7	41923.8	48849	55674.9	1.53849	3.90921e-05	0.310433	-1.68765	down
C36H73NO5	Cer(t18:0/18:0(2OH))	SP	Cer-AP	-	1.16064e+06	1.18917e+06	1.52622e+06	1.43884e+06	1.30859e+06	945006	567313	626079	497755	556226	569477	568326	1.55748	0.000347438	0.447273	-1.16077	down
C36H73NO4	Cer(t18:0/18:0)	SP	Cer-NP	-	98576.6	101316	106409	114709	99522.4	100646	30270.7	39827.7	44217.5	35717.1	38118	43242.6	1.59137	3.36139e-09	0.372506	-1.42466	down
C39H79NO5	Cer(t18:0/21:0(2OH))	SP	Cer-AP	-	12147.4	13460.9	19063.1	17950.7	12950.4	10516.4	5273.32	10803.6	3854.19	3612.74	7144.94	7371.6	1.31822	0.00124516	0.442106	-1.17754	down
C42H85NO5	Cer(t18:0/24:0(2OH))	SP	Cer-AP	-	5.20433e+06	4.91322e+06	6.76311e+06	5.61787e+06	5.14578e+06	4.20738e+06	2.25346e+06	2.4583e+06	2.24107e+06	2.31912e+06	2.57348e+06	2.65195e+06	1.5683	0.000306202	0.455153	-1.13558	down
C42H83NO4	Cer(t18:0/24:1)	SP	Cer-NP	-	122638	142512	223648	192886	172491	124045	79251.4	110759	57921.9	66011.2	77193	90878.9	1.37722	0.00264929	0.492747	-1.02108	down
C43H87NO5	Cer(t18:0/25:0(2OH))	SP	Cer-AP	-	24344.1	36667	26361.8	46151.1	34532.9	19093.6	14212.2	12880.4	12906.2	8086.04	21000.5	16605.6	1.32502	0.00642142	0.457872	-1.12698	down
C39H75NO4	Cer(t21:1/18:1)	SP	Cer-NP	-	12995.6	8341.6	17595.8	12462.2	12237.1	9634.33	9	9	9	9	9	9	1.6235	0.000237873	0.000737034	-10.406	down
C59H90O4	Coenzyme Q10	PR	CoQ	303-98-0	9261.53	19693.6	16759.7	15013	22383	28411.8	3968.8	4400.93	3062.78	4355.9	1494.98	4600.71	1.4499	0.00224514	0.19623	-2.34938	down
C35H64O5	DG(14:0_18:2)	GL	DG	-	659047	472078	606214	643092	681496	483474	239540	352353	226224	376525	265774	213154	1.45094	7.61632e-05	0.47204	-1.08302	down
C36H66O5	DG(15:0_18:2)	GL	DG	-	158315	99490	153029	150716	165593	99383.4	48890	59284.2	65865.3	60778.1	73641.6	40840.2	1.47994	0.000703661	0.422612	-1.2426	down
C36H64O5	DG(15:0_18:3)	GL	DG	-	16117.3	17017	12714	25903	19792.6	16633.2	6933.69	12772.4	4339.24	6097.52	12243.1	6127.02	1.30823	0.00183133	0.448459	-1.15695	down
C39H70O5	DG(16:0_20:3)	GL	DG	-	9929.2	8970.65	13318.2	10776.6	18078.9	13764.6	9	9	3583.88	5747.05	9	9	1.25794	0.000106915	0.125163	-2.99813	down
C37H70O5	DG(16:1_18:0)	GL	DG	-	10076.9	17969	11376.2	11429	14962.8	6317.73	9	9	9546.04	9	6401.65	9	1.2333	0.00286193	0.221591	-2.17403	down
C37H68O5	DG(16:1_18:1)	GL	DG	-	133641	101568	118084	127125	116452	95338.2	39420.1	70591.1	43932.1	63333	60430.1	41492	1.47306	1.69933e-05	0.461131	-1.11675	down
C37H66O5	DG(16:1_18:2)	GL	DG	-	868820	576263	715718	836673	935514	640631	311679	466465	401724	337234	351130	217988	1.44215	0.000234938	0.456142	-1.13245	down
C39H70O5	DG(16:1_20:2)	GL	DG	-	102685	83133.1	102913	98451.7	128900	93631.7	20770.5	42741	38923.8	55471.8	38816.2	30045.9	1.46413	1.51893e-05	0.371927	-1.42691	down
C39H66O5	DG(16:1_20:4)	GL	DG	-	147163	122160	160645	142574	149200	149596	58455.2	86707.3	80094.7	71141.8	87530.1	50670.1	1.49711	5.26815e-06	0.498772	-1.00355	down
C39H70O5	DG(18:1_18:2)	GL	DG	-	2.35079e+07	1.78841e+07	2.12842e+07	2.23054e+07	2.31781e+07	1.70362e+07	8.16533e+06	1.23857e+07	1.02177e+07	1.0639e+07	1.06376e+07	7.4454e+06	1.50704	2.51691e-05	0.47518	-1.07345	down
C43H78O5	DG(18:2_22:1)	GL	DG	-	35754.5	22697.5	42302	34482.6	31674.5	25115.9	18468.9	5814.65	8463.23	13550	13134	11202.6	1.43278	0.000333024	0.36783	-1.44289	down
C40H78O5	DG(19:0_18:0)	GL	DG	-	25768.2	8457.56	9009.36	6898.96	17528.8	13989.6	9	9	8949.83	11118.3	9	9	1.16262	0.0192156	0.246216	-2.022	down
C19H36O2	FFA(19:1)	FA	FFA	-	1.23778e+06	948311	1.65427e+06	1.26435e+06	862578	1.35677e+06	459314	388838	361300	433439	499276	532045	1.53612	0.000915074	0.365127	-1.45353	down
C40H77NO8	HexCer(d18:1/16:0)	SP	HexCer-NS	-	89649.3	55557	42087.8	53221	88311.7	65383	26989.5	26430.7	34515.5	28172.7	28358	23787.5	1.44104	0.00472182	0.426813	-1.22832	down
C40H75NO8	HexCer(d18:1/16:1)	SP	HexCer-NS	-	66878.4	34778.6	47723.6	72550	51069.1	56405.5	5375.09	16192.6	27607.2	14988.6	15076.5	10697.3	1.41333	0.000270854	0.27303	-1.87287	down
C42H79NO8	HexCer(d18:1/18:1)	SP	HexCer-NS	-	95220.9	61337.7	79851	130415	90512.9	90893.5	19540.4	15470	23530.7	25726.8	26091	20310	1.57195	0.000540256	0.238346	-2.06887	down
C64H123NO10	HexCer(t29:1/29:1(2OH))	SP	HexCer-AP	-	4993.8	6609.34	6080.93	7069.24	7330.6	8347.5	9	9	6584.56	9	11524.1	9	1.15867	0.126152	0.448776	-1.15593	down
C25H39O7P	LPA(22:5)	GP	LPA	-	11429.4	11083.5	7842.2	13082.8	12505.5	9036.03	3689.94	5383.1	5433.7	1694.78	6127.08	4257.8	1.34773	0.000147966	0.409151	-1.28929	down
C26H50NO7P	LPC(0:0/18:2)	GP	LPC	-	118060	195687	237820	219599	163705	92488.2	479427	499955	281040	441658	283470	571476	1.36288	0.00200061	2.48893	1.31553	up
C24H46NO7P	LPC(16:2)	GP	LPC	-	9	9	9	9	12155.9	9	17262.7	21183.5	13309.7	23929.7	13430.5	24091.4	1.41244	0.000151141	9.27861	3.21391	up
C26H50NO7P	LPC(18:2/0:0)	GP	LPC	22252-07-9	102394	217454	213487	176202	164328	90481.2	463269	479949	287377	455315	288975	572357	1.39774	0.00125953	2.64142	1.40131	up
C26H48NO7P	LPC(18:3/0:0)	GP	LPC	-	1.07399e+06	1.50427e+06	1.94315e+06	1.84745e+06	1.58923e+06	838370	3.5589e+06	3.63064e+06	2.36112e+06	3.27159e+06	2.06393e+06	4.4081e+06	1.3411	0.00275874	2.19341	1.13318	up
C23H44NO7P	LPE(0:0/18:2)	GP	LPE	-	343134	488674	498247	586736	383282	294686	949401	875520	598036	812005	742724	1.75344e+06	1.30296	0.0247529	2.20873	1.14322	up
C22H46NO7P	LPE(17:0/0:0)	GP	LPE	-	22413.3	20412.3	26840.8	29689.4	27865.5	18636.3	12729.2	12206.8	10623.9	7736.82	13963.9	7578.75	1.47487	0.000194815	0.444538	-1.16962	down
C23H46NO7P	LPE(18:1/0:0)	GP	LPE	89576-29-4	647097	1057287	1.39251e+06	1.30105e+06	973483	460491	442755	446584	403048	354870	553757	584710	1.2381	0.0176352	0.477668	-1.06592	down
C23H44NO7P	LPE(18:2/0:0)	GP	LPE	85046-18-0	719579	1.50085e+06	2.15951e+06	1.90461e+06	1.11509e+06	504357	554852	593073	593919	514906	588607	855963	1.06317	0.0467758	0.468285	-1.09454	down
C27H50NO7P	LPE(20:3/0:0)	GP	LPE	-	5198.55	6845.82	8425.45	8591.37	7884.27	6902.22	3289.91	3392.94	1601.24	2467.08	4982.2	5483.65	1.27117	0.000827053	0.48388	-1.04728	down
C27H56NO7P	LPE(22:0/0:0)	GP	LPE	-	11754.9	19109.6	19005	24437.8	21893.1	11194.2	10867.3	4562.26	7711.84	6736.66	6740.36	9473.84	1.35798	0.00395687	0.429186	-1.22032	down
C22H45O9P	LPG(16:0/0:0)	GP	LPG	-	91361.9	106610	129530	112768	116983	75892.5	46327.2	52645.5	46396.7	44741.7	49836.5	40911.2	1.5462	0.000508003	0.443593	-1.17269	down
C27H49O12P	LPI(18:2/0:0)	GP	LPI	-	54243.1	33942.3	23273.6	41370.5	37268.3	22990.5	73149.5	31950.7	65145.7	60453.5	59206.9	179646	1.03874	0.0993264	2.20356	1.13983	up
C21H38O4	MG(18:2)	GL	MG	67968-46-1	8084.73	6015	8596.29	9922.88	8392.47	6228.31	3742.42	3249.87	4843.89	3228.78	4765.73	2118.82	1.4298	0.000317807	0.464641	-1.10581	down
C35H65O8P	PA(16:1_16:1)	GP	PA	-	18662.6	3698.51	10571.5	15599.8	13890.3	15207.8	5893.14	6227.02	6699.72	4113.65	8875.89	1673.39	1.03257	0.0165754	0.43131	-1.2132	down
C41H75O8P	PA(20:0_18:3)	GP	PA	-	53203.3	21292	26464.4	42341.4	42045.9	14608.5	9	9	9	9	9	20370.6	1.37214	0.00264961	0.102101	-3.29194	down
C41H75O8P	PA(20:1_18:2)	GP	PA	-	348870	169714	180271	259268	263615	447068	140110	139396	77271.9	73587.3	259431	116083	1.15918	0.0213359	0.482908	-1.05018	down
C38H72NO8P	PC(10:0_20:2)	GP	PC	-	99143.8	69274.6	129207	106934	106710	83677.9	35793.8	58930.6	29945.9	67724.8	52236.5	21817.7	1.31527	0.000672931	0.447854	-1.1589	down
C38H74NO8P	PC(12:0_18:1)	GP	PC	-	112987	120065	168586	146003	152900	134339	31905.2	72174	81057.5	65722	81177.6	65456.5	1.37069	7.97484e-05	0.476108	-1.07064	down
C38H72NO8P	PC(14:0_16:2)	GP	PC	-	74320.7	76978.4	76996.8	100662	84273.6	56490.2	16090.1	39488.6	30134.7	42540.4	23053	32857.7	1.40407	9.59884e-05	0.392072	-1.35081	down
C38H72NO8P	PC(14:1_16:1)	GP	PC	-	9	17054	9	9	9	9	11898	13858.5	15442.8	21841.8	12904	12832.2	1.36184	0.00646222	5.19197	2.37628	up
C48H84NO8P	PC(16:0_24:6)	GP	PC	-	73431.2	53668.6	178883	157474	94600.2	103826	47603.3	34413.5	47646.3	77818.7	75827.4	41355.3	1.14296	0.035639	0.490516	-1.02763	down
C43H84NO8P	PC(17:0_18:1)	GP	PC	-	335839	250114	330145	322451	375931	251360	105902	167879	168760	175563	162310	88558	1.42666	9.86859e-05	0.465726	-1.10245	down
C46H86NO8P	PC(18:0_20:3)	GP	PC	-	9	9	9	9	21941.7	9	14822.4	36745.9	24293.6	36136.9	28920.4	28453.9	1.39852	0.000573887	7.70343	2.9455	up
C48H80NO8P	PC(18:2_22:6)	GP	PC	-	38349	43129.9	83678.7	123032	70854	44888.6	21403.7	17580.1	41334.6	15767	40311.1	49225.9	1.11643	0.0414645	0.459539	-1.12174	down
C45H88NO8P	PC(19:0_18:1)	GP	PC	-	35830.5	34383.1	45758.9	35261.8	38401.3	33363.9	9	17928.4	9	9	9	9	1.38799	7.73924e-06	0.0805982	-3.63311	down
C50H92NO8P	PC(20:3_22:1)	GP	PC	-	30538.7	35382.4	29564.7	20612.6	19967.9	19889.6	14057.5	15939.8	12886.6	14874.5	3408	8641.63	1.15765	0.00203008	0.447614	-1.15967	down
C45H80NO8P	PC(20:4_17:0)	GP	PC	-	372004	257514	597037	718958	627403	437200	9	9	9	9	572882	468942	1.1557	0.0356227	0.346119	-1.53066	down
C48H84NO7P	PC(O-18:1_22:6)	GP	PC-O	-	13129.2	24774.9	13552.1	13104	10628.5	11976.6	12880.7	9	9	9	9	14766.2	1.14231	0.0220737	0.317591	-1.65476	down
C42H78NO8P	PE(18:1_19:2)	GP	PE	-	9	9	9	84026.2	72547.4	9	86257.7	76236.7	90152.1	133897	46561.5	67689.2	1.15362	0.0201783	3.19772	1.67705	up
C40H77O10P	PG(16:0_18:1)	GP	PG	-	440389	398080	637025	640431	520917	515994	141910	286635	224095	329457	293719	198451	1.38995	0.000317865	0.4676	-1.09665	down
C42H79O10P	PG(18:0_18:2)	GP	PG	-	343961	206663	229579	314801	347933	372021	109591	135429	145418	160999	193373	125009	1.42078	0.001381	0.47925	-1.06115	down
C38H73O10P	PG(18:1_14:0)	GP	PG	-	46542.9	44409.5	44038.7	60308.2	52861.2	25934.4	16120.9	18701.2	15308.9	20782.3	14903.4	13381.9	1.49279	0.00122559	0.361913	-1.46628	down
C42H79O10P	PG(18:1_18:1)	GP	PG	-	181748	123556	195552	245005	239649	235590	23511.6	97635.5	127739	84114.9	112921	88461.4	1.17471	0.000939648	0.437624	-1.19224	down
C40H75O10P	PG(18:2_16:0)	GP	PG	-	1.82408e+07	1.68861e+07	2.03389e+07	2.17979e+07	1.93753e+07	1.9166e+07	5.85643e+06	1.25548e+07	7.52967e+06	1.30047e+07	1.10058e+07	7.56987e+06	1.39019	0.000128783	0.496707	-1.00953	down
C40H73O10P	PG(18:2_16:1)	GP	PG	-	313727	217293	304196	383129	318173	262663	96805.9	158809	137219	165693	179856	120324	1.44529	0.00035758	0.477277	-1.0671	down
C42H77O10P	PG(18:2_18:1)	GP	PG	-	1.64915e+06	1.0865e+06	1.37562e+06	1.60285e+06	1.76461e+06	1.76085e+06	379205	652527	564525	667003	732568	419833	1.49742	5.77991e-05	0.369677	-1.43566	down
C20H36O5	PGF1α	FA	Eicosanoid	745-62-0	6736.5	6188.53	6281.86	4666.83	6796.62	4053.1	9	9	3985.73	4642.41	9	9	1.18227	0.00332465	0.249519	-2.00278	down
C41H79O13P	PI(16:0_16:0)	GP	PI	-	15775.9	8906.29	4905.09	21782.7	6821.62	8842.17	6896.14	9	9	7879.37	9	9	1.18106	0.0202763	0.220956	-2.17817	down
C38H73O8P	PMeOH(16:0_18:1)	GP	PMeOH	-	67437.7	88873.1	78450.1	76096.4	63591.9	50018.1	15172.6	27891.9	30197.9	63294.5	23301.4	16582.5	1.31062	0.0012347	0.415676	-1.26647	down
C40H77O8P	PMeOH(18:0_18:1)	GP	PMeOH	-	12959.1	16807.9	23253.6	20725.5	18261.7	19222.6	5896.2	9343.32	7091.08	8942.02	8066.66	3633.84	1.44233	0.000121912	0.386343	-1.37205	down
C40H75O8P	PMeOH(18:1_18:1)	GP	PMeOH	-	50131.1	45830.1	45227.2	66404	46613.7	30335.7	13756.3	17108.4	19154.3	28162.4	21031.8	16352.6	1.45811	0.00101472	0.406147	-1.29993	down
C40H73O8P	PMeOH(18:2_18:1)	GP	PMeOH	-	271868	240051	271600	312747	145944	128920	88685	121594	83591.8	142429	81221.2	74478.2	1.32868	0.00632259	0.43176	-1.2117	down
C39H76NO10P	PS(16:0_17:0)	GP	PS	-	383877	230908	320760	303943	345207	455704	37412.4	136574	122036	172610	161474	100709	1.31537	0.000277718	0.358173	-1.48127	down
C41H78NO10P	PS(18:0_17:1)	GP	PS	-	35875.5	22826.8	22126.6	31210.3	36180.8	22777	10684.5	13924.9	18864.7	17209.3	13894.1	7379.69	1.33061	0.00158864	0.479291	-1.06103	down
C18H37NO2	SPH(d18:1)	SP	SPH	-	48698.6	54025.8	74321.7	63413.7	53403.4	21939.6	30549.7	9	9	9	9	9	1.41098	0.000430602	0.096879	-3.36767	down
C18H35NO2	SPH(d18:2)	SP	SPH	-	87619.8	75330	81488.7	92713.9	101286	115827	35589.4	38086.6	23176.8	45076	48349.3	41893.8	1.47862	4.774e-05	0.418882	-1.25539	down
C49H88O6	TG(12:0_16:1_18:2)	GL	TG	-	12362.3	9	9	17443.3	9	9	5628.25	21850.5	13247.9	16386.2	10872	16442.1	1.12596	0.0457141	2.82917	1.50038	up
C53H98O6	TG(14:0_18:0_18:2)	GL	TG	-	2.62174e+06	543114	2.41706e+06	722938	2.4451e+06	708205	318354	460725	584759	568272	651488	252389	1.14487	0.0436656	0.299846	-1.73771	down
C52H100O6	TG(15:0_16:0_18:0)	GL	TG	-	63707.5	43728.2	69571.1	71485	45254.9	29551.1	9	9	9	9	54719.6	31107.8	1.18607	0.0082341	0.265586	-1.91275	down
C52H98O6	TG(15:0_16:0_18:1)	GL	TG	-	1.60498e+06	1.12781e+06	1.35773e+06	1.5488e+06	1.69906e+06	1.21645e+06	469257	758987	826604	774427	767843	403411	1.41578	9.8872e-05	0.467633	-1.09655	down
C52H96O6	TG(15:0_16:0_18:2)	GL	TG	-	2.04648e+06	1.31379e+06	1.80512e+06	1.88889e+06	2.09674e+06	1.26711e+06	562498	934065	958906	1.07477e+06	1.07382e+06	601707	1.3585	0.000921115	0.499683	-1.00092	down
C52H96O6	TG(15:0_16:1_18:1)	GL	TG	-	2.66806e+06	1.79078e+06	2.68198e+06	2.62307e+06	2.94915e+06	1.85294e+06	904762	1.37772e+06	1.32668e+06	1.32022e+06	1.51615e+06	756036	1.38826	0.000644751	0.49441	-1.01622	down
C54H92O6	TG(15:1_18:2_18:3)	GL	TG	-	21283.2	9903.47	24712.3	29253.6	16244.8	33596	6827.54	9291.39	16978.9	6237.34	13730.7	5217.32	1.19514	0.013491	0.431748	-1.21174	down
C52H100O6	TG(16:0_16:0_17:0)	GL	TG	-	273067	164198	202668	335116	289892	66715.7	9	9	9	9	9	9	1.6205	0.00259358	4.0551e-05	-14.5899	down
C55H102O6	TG(16:0_16:0_20:2)	TG	TG	-	31242.8	20733.6	20005.1	12678.1	20510.3	17309.8	9	9	9	18354.9	9	9	1.36433	0.00147969	0.150228	-2.73477	down
C54H102O6	TG(16:0_17:0_18:1)	GL	TG	-	2.01313e+06	1.26402e+06	2.07065e+06	2.01105e+06	2.31488e+06	1.61906e+06	562160	909028	976933	1.01329e+06	1.12299e+06	595633	1.40572	0.000420136	0.458703	-1.12437	down
C63H118O6	TG(16:0_18:1_26:1)	GL	TG	-	53695.8	32698.1	71140.7	61099	72413.9	49589.2	18417.8	35972.3	24942.8	14766.2	39555.5	28094.1	1.26971	0.00291725	0.474842	-1.07448	down
C60H114O6	TG(16:0_23:0_18:1)	GL	TG	-	546437	349569	506960	558513	541969	449584	167578	290276	231928	268208	300398	209856	1.43888	0.000167559	0.497199	-1.00811	down
C56H104O6	TG(17:0_18:1_18:1)	GL	TG	-	809636	430721	747558	776707	825155	610107	182273	449864	322207	365917	445832	217725	1.30264	0.000955468	0.472351	-1.08207	down
C56H102O6	TG(17:1_18:1_18:1)	GL	TG	-	2.05685e+06	1.1396e+06	1.95898e+06	1.80499e+06	2.10892e+06	1.53665e+06	798624	492007	1.22291e+06	1.31897e+06	441281	804309	1.24567	0.00144139	0.478795	-1.06252	down
C60H108O6	TG(17:1_18:1_22:2)	GL	TG	-	33286.8	28184.1	34339.6	46541.3	48671.7	28419.3	25666.7	11269.3	18241.4	12219.2	22459.4	14609.3	1.37352	0.00190037	0.476048	-1.07082	down
C62H112O6	TG(17:1_18:1_24:2)	GL	TG	-	33560.8	16339.2	26240.4	32100.9	26337.8	17288.3	9	9	9	13029.4	9	9	1.39823	0.000126297	0.086091	-3.53799	down
C63H116O6	TG(18:1_18:1_24:1)	GL	TG	-	63269.2	37730.1	51841.8	68007.7	69947.1	47126.6	22083.3	18781.8	37766	28773.5	35583	12553.6	1.32396	0.00114768	0.460287	-1.1194	down
C63H102O6	TG(18:2_20:2_22:6)	TG	TG	-	17004.4	21139	6567.28	13766.4	6566.92	20893	9	21957.5	9	9	9	9266.41	1.07828	0.0759246	0.363754	-1.45896	down
C65H118O6	TG(20:1_24:1_18:2)	GL	TG	-	33329.2	17600.8	25616.3	33704.7	34329.7	29928.1	12377.4	9	9	19924.3	9	9	1.21202	0.000415098	0.185307	-2.43201	down
C20H34O6	TXB2	FA	Eicosanoid	54397-85-2	14785.8	13182.5	41852.4	18814.9	12441.6	12248.9	8586.37	5426.18	6186.01	4592.75	5674.16	12488.5	1.25776	0.0545165	0.37903	-1.39962	down
C20H32O6	TxB3	FA	Eicosanoid	71953-80-5	46057.5	46790.7	171893	58456.1	26040.8	42059.2	25786.1	13579.6	14532.3	10436.3	13748	39145.3	1.20704	0.090496	0.299587	-1.73895	down
3.3) Differences of lipid metabolites between the ΔMofpk1 mutant and the ΔMofpk1 mutant treat with rapamycin .
Formula	Compounds	Class I	Class II	CAS	Mofpk1-1	Mofpk1-2	Mofpk1-3	Mofpk1-4	Mofpk1-5	Mofpk1-6	Mofpk1-Rapa1	Mofpk1-Rapa2	Mofpk1-Rapa3	Mofpk1-Rapa4	Mofpk1-Rapa5	Mofpk1-Rapa6	VIP	P-value	Fold_Change	Log2FC	Type
C24H38O3	12-Oxochenodeoxycholic acid	ST	BA	-	109608	9	9	9	9	9	99279.7	147512	93361.9	86966.6	151412	109192	1.74871	0.00184484	6.27183	2.64889	up
C17H31NO5	Carnitine C10:1-OH	FA	CAR	-	9	9	2219.8	4168.34	9	9	4414.06	8826.4	8456.47	7799.08	5923.69	3787.71	1.57289	0.000770045	6.10314	2.60955	up
C19H37NO5	Carnitine C12-OH	FA	CAR	-	2.17651e+06	1.95495e+06	2.04133e+06	2.12094e+06	1.56264e+06	1.69429e+06	4.6353e+06	4.42915e+06	4.46466e+06	4.32745e+06	4.91902e+06	4.27079e+06	1.99836	4.58068e-09	2.34154	1.22746	up
C57H113NO4	Cer(d15:1/42:0(2OH))	SP	Cer-AS	-	13574.3	12503.6	12721.8	16060	4890.58	12534.7	5298.48	7758.22	4379.92	1945.01	6261.16	2880.88	1.47652	0.0033464	0.3946	-1.34154	down
C34H67NO3	Cer(d16:0/18:1)	SP	Cer-NDS	-	19975.6	17570.1	19641	18534.1	8608.61	22227.2	9	9	9	9	9	9	2.01551	0.000260684	0.000506773	-10.9464	down
C34H69NO4	Cer(d18:0/16:0(2OH))	SP	Cer-ADS	190249-36-6	36790.3	30055.8	27704.6	21680.4	11599.9	19995.5	806.68	3144.08	811.035	1211.62	7682.17	809.562	1.79965	0.00106865	0.0978523	-3.35325	down
C36H73NO3	Cer(d18:0/18:0)	SP	Cer-NDS	-	46917.9	46634.7	50439.6	27608.5	36572.5	60514.5	89683	132874	126099	113953	116751	49245.3	1.59361	0.00376351	2.33954	1.22623	up
C36H71NO3	Cer(d18:0/18:1)	SP	Cer-NDS	-	19563.7	13891.9	25258.6	21913.4	13216.6	24659.8	9	7721.99	9	6519.88	5738.07	9	1.39731	0.000142491	0.168829	-2.56636	down
C40H81NO3	Cer(d18:0/22:0)	SP	Cer-NDS	-	1302.4	9	2120.36	2988.91	3859.14	8121.47	3874.2	13352.8	7244.98	6843.53	6863.38	13733.6	1.06149	0.0204716	2.82113	1.49628	up
C40H79NO4	Cer(d18:0/22:1(2OH))	SP	Cer-ADS	-	75861.2	62928.5	73386.6	48486.2	41967.1	89692.9	24192.1	32837.6	33395.1	36253.9	33605.1	27146	1.75279	0.00464548	0.477744	-1.06569	down
C34H67NO4	Cer(d18:1/16:0(2OH))	SP	Cer-AS	-	1.52745e+06	1.50895e+06	1.57424e+06	1.29254e+06	1.10722e+06	1.81568e+06	57932.5	123137	100857	120384	115628	75449.6	1.99726	3.16147e-05	0.0672312	-3.89472	down
C34H67NO3	Cer(d18:1/16:0)	SP	Cer-NS	-	603897	671731	838695	740403	410553	888916	80937.1	109400	86735.8	104593	116719	103520	1.97429	0.000380205	0.144891	-2.78696	down
C34H65NO4	Cer(d18:1/16:1(2OH))	SP	Cer-AS	-	45043.5	28565.2	51211.2	43478.1	27607.7	44074.7	6356.58	9	9	9	5938.45	9	1.64222	8.88842e-05	0.0513835	-4.28255	down
C34H65NO3	Cer(d18:1/16:1)	SP	Cer-NS	141980-53-2	3.8692e+06	4.23793e+06	4.86462e+06	4.55807e+06	2.73944e+06	5.35827e+06	188206	283774	387835	277967	233937	175561	1.99252	0.000108951	0.0603757	-4.04989	down
C36H71NO4	Cer(d18:1/18:0(2OH))	SP	Cer-AS	-	2.19522e+06	1.97808e+06	2.33298e+06	2.14882e+06	1.33006e+06	2.73298e+06	112225	180125	164596	179804	161280	148615	1.99631	0.000139026	0.0744327	-3.74792	down
C36H71NO3	Cer(d18:1/18:0)	SP	Cer-NS	-	575086	576472	836816	577442	430187	748501	126831	228427	239605	259017	198962	184793	1.88152	0.000513543	0.330521	-1.59719	down
C36H69NO3	Cer(d18:1/18:1)	SP	Cer-NS	-	69429	57000.4	80375.7	74854.1	38187.8	88457.4	22008.7	37276	40519.9	50716.5	26421.9	14339.3	1.52449	0.00323545	0.46848	-1.09394	down
C38H75NO4	Cer(d18:1/20:0(2OH))	SP	Cer-AS	-	17493	19122.4	21809.9	7269.94	9907.43	11716.6	9	9	2201.5	9	9	9	1.83045	0.00159383	0.0257274	-5.28055	down
C40H79NO4	Cer(d18:1/22:0(2OH))	SP	Cer-AS	-	77688.3	69085.3	91338.4	72041.4	58995.5	105736	26264.7	34663.1	36775.2	40480.5	28693.3	34784.5	1.88626	0.000745029	0.424653	-1.23564	down
C34H65NO4	Cer(d18:2/16:0(2OH))	SP	Cer-AS	-	1.26729e+06	1.0856e+06	1.23386e+06	1.474e+06	845403	1.63008e+06	458730	722024	710314	613014	692820	533004	1.744	0.00157714	0.49493	-1.0147	down
C58H109NO4	Cer(d18:2/40:2(2OH))	SP	Cer-AS	-	9	9	9	9	10745.4	9	9	15867.9	12538.3	19412.3	8366.64	9577.79	1.34367	0.0218409	6.09543	2.60773	up
C46H85NO3	Cer(d22:3/24:1)	SP	Cer-NS	-	50147	56047.8	71832.2	54029.5	39425.8	62242.2	136301	178535	198968	272025	167366	138520	1.88754	0.00131661	3.27131	1.70987	up
C42H83NO4	Cer(t16:1/26:0)	SP	Cer-NP	-	13428.5	19219.2	22776.2	9533.83	11599.2	17310.1	1746.94	2394.34	10235.2	8190.35	14495.9	8117	1.23922	0.0169724	0.481317	-1.05494	down
C41H83NO4	Cer(t17:0/24:0)	SP	Cer-NP	-	8214.4	12647.3	13887.7	17125.2	5536.46	7548.48	27107.9	48799.7	51385.4	66949.4	35954.3	32695.7	1.82504	0.00200412	4.04701	2.01686	up
C34H67NO5	Cer(t18:1/16:0(2OH))	SP	Cer-AP	-	6307.82	8894.44	11507.7	11978	3987.64	19032.8	58551.1	60542.2	36277.3	51184.2	48855.8	41834.4	1.83762	2.19072e-05	4.81693	2.26811	up
C36H71NO5	Cer(t18:1/18:0(2OH))	SP	Cer-AP	-	132088	137317	167988	135796	93596.2	171754	258413	308325	362520	422252	319193	252784	1.83021	0.000435939	2.29386	1.19778	up
C39H75NO4	Cer(t21:1/18:1)	SP	Cer-NP	-	11728.3	13470.2	12632.6	8631.8	2891.16	15163.2	9	9	9	9	9	9	2.00736	0.00190819	0.000836985	-10.2225	down
C59H90O4	Coenzyme Q10	PR	CoQ	303-98-0	9334.88	2571.84	11753.9	14201.9	4600.71	10521.3	1471.9	3469.81	8864.88	4900.58	3563.39	2445.09	1.06253	0.0540175	0.46647	-1.10014	down
C36H66O5	DG(15:0_18:2)	GL	DG	-	151867	144728	144941	133635	89346	169206	54249.1	71834.3	79745.3	81687.5	74051.1	44881.1	1.74629	0.000525888	0.487509	-1.0365	down
C37H70O5	DG(16:0_18:1)	GL	DG	-	5.64777e+06	6.36458e+06	9.16429e+06	6.54572e+06	4.34217e+06	9.23294e+06	2.09682e+06	2.99453e+06	3.08368e+06	3.86318e+06	2.30807e+06	1.97513e+06	1.79987	0.00232988	0.395216	-1.33929	down
C38H74O5	DG(17:0_18:0)	GL	DG	-	9880.94	13280.9	16268.6	6177.44	10419.2	7091.92	12641.4	9	9	9	14025.1	9	1.37671	0.0965336	0.42305	-1.2411	down
C39H72O5	DG(18:1_18:1)	GL	DG	-	6.06787e+06	6.78809e+06	1.03527e+07	7.35364e+06	4.8711e+06	1.02046e+07	2.36605e+06	3.46413e+06	3.17423e+06	4.72847e+06	2.65566e+06	2.34124e+06	1.77506	0.00300952	0.410399	-1.2849	down
C44H84O5	DG(23:0_18:1)	GL	DG	-	12887.5	26494	15129.1	17117.4	6582.19	17147.4	9605.41	10196.6	8572.85	3095.09	7733.09	3002.5	1.35606	0.0192477	0.442604	-1.17591	down
C40H75NO8	HexCer(d18:1/16:1)	SP	HexCer-NS	-	59412	54503.2	54512.7	45173.5	31221.9	60614.7	12682.8	16047.9	16863.8	20540.7	24487.1	26044.4	1.78806	0.000382238	0.381965	-1.38849	down
C42H79NO8	HexCer(d18:1/18:1)	SP	HexCer-NS	-	44674.2	55109.3	61750.7	45827.8	33806.1	66868.1	19678.9	22094.7	45605.7	15063.3	23198.4	25710.1	1.58826	0.00282238	0.491342	-1.0252	down
C39H74NO8P	LNAPE(16:0/N-18:2)	GP	LNAPE	-	34267.8	57329.4	42249.4	91933.5	48300.7	50365	9	86522.7	9	70708.5	9	9	1.42355	0.176295	0.484726	-1.04476	down
C21H37O7P	LPA(18:3)	GP	LPA	-	222028	169515	211060	196690	131579	231764	320531	551080	469137	635027	388168	361995	1.79346	0.00240439	2.34462	1.22935	up
C25H39O7P	LPA(22:5)	GP	LPA	-	8099.28	9021.36	10897.5	8367.03	5414.73	10652.8	1471.75	2604.07	2910.35	3517.44	714.655	3456.69	1.72714	0.000160077	0.279775	-1.83766	down
C26H52NO7P	LPC(0:0/18:1)	GP	LPC	-	10945.5	13563.6	24673.2	26031.1	11749.6	19727.2	46628.8	77032.8	55055.2	108033	25219.3	48599.3	1.6461	0.0144896	3.37959	1.75685	up
C26H50NO7P	LPC(0:0/18:2)	GP	LPC	-	169785	195576	402585	302046	185057	344991	572768	1.10757e+06	827080	1.62184e+06	411277	792498	1.64611	0.0155539	3.33306	1.73685	up
C22H46NO7P	LPC(14:0/0:0)	GP	LPC	20559-16-4	66227	68056.8	109470	97572	50256.4	98185.5	33757.1	38352.8	46250.2	45355.7	32199.6	32974.7	1.73136	0.00501038	0.467345	-1.09744	down
C23H48NO7P	LPC(15:0/0:0)	GP	LPC	-	23259.5	20844.6	31348.7	29058.3	14375.9	25081.1	8965.26	12757	12198	12034.9	6325.28	12798.3	1.69072	0.00194928	0.452036	-1.14549	down
C24H46NO7P	LPC(16:2)	GP	LPC	-	16064.5	18306.7	36078.3	20457.1	16060	26720.5	33748.5	48752.7	47806.9	91232.2	21381.7	39125.8	1.32215	0.0522265	2.10976	1.07708	up
C26H50NO7P	LPC(18:2/0:0)	GP	LPC	22252-07-9	173106	194688	413333	294145	178977	394508	565437	1.19652e+06	882471	1.88416e+06	401409	783456	1.59128	0.0254266	3.46531	1.79298	up
C26H48NO7P	LPC(18:3/0:0)	GP	LPC	-	2.4667e+06	2.85833e+06	5.85193e+06	4.27813e+06	2.35008e+06	4.692e+06	7.80695e+06	1.17867e+07	8.67582e+06	1.93323e+07	4.16152e+06	8.13471e+06	1.47929	0.0310037	2.66247	1.41276	up
C26H46NO7P	LPC(18:4/0:0)	GP	LPC	-	17733	22184.4	47394.6	35582.6	14809.5	44361.1	37035.6	92457	62550.2	143890	47178.1	83199.2	1.44111	0.0285551	2.56123	1.35684	up
C28H52NO7P	LPC(20:3/0:0)	GP	LPC	1199257-41-4	30907.8	54500.2	82345.2	79038.8	55268.7	67949.2	24118.4	24628.7	27441.5	39213.6	20246.6	23849.9	1.71136	0.00490432	0.431066	-1.21402	down
C28H48NO7P	LPC(20:5/0:0)	GP	LPC	-	7393.54	4788.96	4657.28	22248.1	3566.93	4975.09	17850.7	14126.4	20347.9	14918.6	13610.6	22876.3	1.59389	0.0228686	2.17784	1.1229	up
C23H46NO7P	LPE(0:0/18:1)	GP	LPE	-	75568.6	61298.1	142135	186905	64209	168757	275046	491365	520283	705369	240429	348909	1.71332	0.005868	3.69367	1.88506	up
C23H44NO7P	LPE(0:0/18:2)	GP	LPE	-	253402	259377	679335	699418	241956	614817	2.19678e+06	3.74632e+06	3.84944e+06	6.0844e+06	1.63549e+06	2.88973e+06	1.83786	0.00558667	7.42354	2.89211	up
C25H46NO7P	LPE(0:0/20:3)	GP	LPE	-	2747.85	3015.19	5745.28	10005.5	3097.16	4499.55	9	9	6757.46	9	4904.06	9	1.32036	0.116213	0.401832	-1.31534	down
C23H42NO7P	LPE(18:3/0:0)	GP	LPE	-	80757.6	97888.4	239762	271752	92121	212572	401092	607889	602870	1.10249e+06	265196	494380	1.61734	0.0154093	3.49189	1.80401	up
C22H45O9P	LPG(16:0/0:0)	GP	LPG	-	65459.4	70019.8	102828	81799.6	70928.4	99082.1	18311.4	27179.6	26665.6	31601.8	22711.5	21608	1.95482	0.000171034	0.302127	-1.72677	down
C24H45O9P	LPG(18:2/0:0)	GP	LPG	-	69520.9	98727.4	135319	122296	74396.4	90676.4	13408.4	38910.3	25997.6	9	14539.3	34365.2	1.06394	0.000243696	0.215302	-2.21557	down
C27H53O12P	LPI(18:0/0:0)	GP	LPI	327620-46-2	13442.9	8187.5	4507.77	8522.57	4178.16	7874.43	12267.3	20773.3	23319.1	17575.2	18221.3	7631.43	1.46861	0.0115323	2.13617	1.09503	up
C27H49O12P	LPI(18:2/0:0)	GP	LPI	-	41943.2	51160.8	45099.5	56852.8	18867.6	66010.3	225406	323582	244984	511826	159347	239079	1.85638	0.00500242	6.08794	2.60596	up
C27H47O12P	LPI(18:3)	GP	LPI	-	8828.59	7563.61	11524.5	12751.2	6258.63	8748.23	28500.9	39157.8	35937.9	67006.2	18185.3	35769.5	1.82071	0.00790179	4.03339	2.01199	up
C24H44NO9P	LPS(18:2/0:0)	GP	LPS	-	29611.4	22002.3	43497.6	37830.2	18817.3	27043.7	56312.8	58437.4	67722.9	111487	36095.1	60361.7	1.56983	0.0165274	2.18351	1.12665	up
C41H74O10	MGDG(14:0_18:2)	GL	MGDG	-	9	9	5892.36	22128.7	9	9	9207.76	16089.8	9978.5	14415.6	9266.57	15375.6	1.47318	0.0899314	2.64938	1.40566	up
C41H75O8P	PA(20:0_18:3)	GP	PA	-	52666.8	31656.2	9	9	9	9	48363.3	62001.7	85409.4	47664.2	101273	60834.5	1.50358	0.00185843	4.80738	2.26525	up
C38H72NO8P	PC(10:0_20:2)	GP	PC	-	86137.8	93760.2	127992	71598.5	31908.8	93126.4	29488.5	25679.9	38385.3	44140.9	24127.9	22377.8	1.64048	0.00781712	0.365097	-1.45365	down
C36H70NO8P	PC(12:0_16:1)	GP	PC	-	13381.1	13480	26260.8	15161.9	11134.8	8177	1773.69	3588.58	4627.32	6964.03	4627.01	6271.11	1.64698	0.00963311	0.317958	-1.65309	down
C38H74NO8P	PC(12:0_18:1)	GP	PC	-	86929.6	81695.6	147752	105605	70295.7	124773	34090.5	56360.2	32574.4	40829.5	32669.1	36594.4	1.84799	0.00220985	0.377794	-1.40433	down
C38H74NO8P	PC(14:0_16:1)	GP	PC	-	16678.4	16672.4	23895.7	28852.5	8257.11	23982.6	5242.62	10054.5	7888.05	11846.6	3508.34	10900.5	1.45145	0.0101543	0.417789	-1.25915	down
C38H72NO8P	PC(14:0_16:2)	GP	PC	-	53090.6	60644.8	95737.2	32318.2	39274.2	75553.8	11528.5	24299	38038.2	28253.4	27525.1	20773	1.56328	0.0139923	0.421787	-1.24541	down
C38H72NO8P	PC(14:1_16:1)	GP	PC	-	24308.7	21438.6	23799.8	17958.6	20665.6	20473.9	9	9	9	3161.35	3732.82	9	1.66592	2.60237e-08	0.0538704	-4.21436	down
C40H74NO8P	PC(14:1_18:2)	GP	PC	-	208117	137870	190215	121641	72174.8	129066	22309.5	29579.3	22677.3	27564.9	30411.2	16338.7	1.91323	0.00191846	0.173302	-2.52864	down
C46H92NO8P	PC(16:0_22:0)	GP	PC	-	12336	4127.74	9435.84	5787.15	3442.58	10567	9	7384.61	9	9	5718.43	9	1.42072	0.0243653	0.28753	-1.79822	down
C46H90NO8P	PC(18:1_20:0)	GP	PC	-	9194.84	10324.9	9692.17	9198.94	5951.11	10348	6721.49	9	7170.08	9	9	9	1.47047	0.00391867	0.254571	-1.97386	down
C45H76NO8P	PE(18:2_22:5)	GP	PE	-	194477	201381	241269	195919	152981	250645	109053	128240	74414.7	117012	86798.2	101507	1.84234	0.000276348	0.498941	-1.00306	down
C42H79O10P	PG(18:0_18:2)	GP	PG	-	505119	228500	224907	246609	140889	176950	18197.6	82963	108890	109443	104163	125536	1.36427	0.0261968	0.360606	-1.47151	down
C38H73O10P	PG(18:1_14:0)	GP	PG	-	9420.76	20130.7	9370.02	13057.4	5380.71	8229.24	9	9	6458.4	9	9	2352.44	1.52418	0.00448638	0.134883	-2.89022	down
C42H79O10P	PG(18:1_18:1)	GP	PG	-	172771	127470	123109	134897	79259.7	132500	34853.9	32375.4	48072.7	66044.2	22665.9	14143.1	1.76259	0.000173425	0.283316	-1.81951	down
C40H75O10P	PG(18:2_16:0)	GP	PG	-	1.75991e+07	1.83079e+07	1.9685e+07	1.52546e+07	9.69577e+06	1.86178e+07	5.41896e+06	5.7067e+06	6.46031e+06	9.3601e+06	7.01207e+06	6.0137e+06	1.8289	0.000623896	0.403104	-1.31078	down
C40H73O10P	PG(18:2_16:1)	GP	PG	-	622290	578827	528354	492944	359601	557284	86861.1	85919.8	96796.6	115343	123375	110933	1.97199	7.2801e-05	0.19725	-2.3419	down
C42H77O10P	PG(18:2_18:1)	GP	PG	-	2.6135e+06	1.47474e+06	1.45007e+06	1.45917e+06	968844	1.68218e+06	161936	276995	314039	337579	306160	84503	1.85707	0.00145881	0.153517	-2.70353	down
C42H75O10P	PG(18:2_18:2)	GP	PG	-	2.7785e+07	1.80342e+07	1.84127e+07	1.75567e+07	9.83537e+06	1.65549e+07	2.84067e+06	2.68688e+06	2.85027e+06	2.9898e+06	2.72426e+06	3.29135e+06	1.9441	0.00131739	0.16069	-2.63765	down
C42H73O10P	PG(18:2_18:3)	GP	PG	-	6.07142e+06	4.1259e+06	3.80217e+06	4.44332e+06	2.55481e+06	4.05916e+06	491431	563445	522069	609625	607564	774362	1.95425	0.000551783	0.142416	-2.81181	down
C43H83O13P	PI(15:0_19:0)	GP	PI	-	24291.4	18698.8	26196	17530.4	18480.6	14108.6	3037.5	6224.99	10187.6	13435.9	5188.31	7107.03	1.65947	0.000465392	0.378702	-1.40087	down
C41H79O13P	PI(16:0_16:0)	GP	PI	-	30350.3	19803.7	17601.2	30674.5	13858.7	15377.9	13526.3	9	9	15864	9	9	1.50571	0.00367755	0.230494	-2.1172	down
C45H81O13P	PI(18:0_18:3)	GP	PI	-	142288	182136	164534	186003	113499	169893	309970	314371	340006	451767	342479	391812	1.90309	6.70318e-05	2.24386	1.16598	up
C40H75O8P	PMeOH(18:1_18:1)	GP	PMeOH	-	13134.4	9916.96	10609.7	11792.4	7921.87	28242	9	9	9	9	9	9	2.015	0.00634403	0.000661624	-10.5617	down
C39H76NO10P	PS(16:0_17:0)	GP	PS	-	123728	169207	112001	106873	109921	123051	29365.2	71132.6	59522.6	60088.4	49034.6	61546.7	1.77765	0.000215387	0.44401	-1.17133	down
C39H76NO10P	PS(16:0_17:2)	GP	PS	-	291407	277568	319768	411464	258731	373128	9	9	9	9	256186	9	1.69142	0.000478182	0.13262	-2.91463	down
C44H84NO10P	PS(17:0_21:1)	GP	PS	-	25553.2	30054.9	92631.9	76106.9	37809.3	94426.6	15235.2	31215.9	26445.9	40899.8	19210.4	24290.5	1.31096	0.0508673	0.441125	-1.18074	down
C41H80NO10P	PS(17:1_18:1)	GP	PS	-	147254	119338	101688	100031	59552.5	92226.7	9324.54	18865	20308.7	25102.1	21399.1	25984	1.86727	0.000726482	0.195106	-2.35767	down
C42H80NO10P	PS(18:0_18:1)	GP	PS	-	18547.9	11545.1	6978.78	4088.66	4455.41	6125.58	5853.38	9	9	9	9	9	1.73344	0.0180401	0.113997	-3.13293	down
C42H78NO10P	PS(18:1_18:1)	GP	PS	-	32295.4	25319.9	25320.9	25580.2	8144.24	21061.2	9	9	19137	29654.6	9	9	1.4143	0.0442201	0.354537	-1.49599	down
C18H37NO2	SPH(d18:1)	SP	SPH	-	41147.3	59584.6	56524.2	70096.5	55327.5	46294.8	9	9	9	9	9	9	2.02026	4.48753e-05	0.000164146	-12.5727	down
C57H98O6	TG(16:0_16:0_22:6)	GL	TG	-	30617.2	25924.1	61302.5	38132.5	34308	53400.4	50277.4	9	9	40277	9	9	1.45491	0.0512757	0.371752	-1.42759	down
C20H34O6	TXB2	FA	Eicosanoid	54397-85-2	3673.16	4487.48	3975.4	3126.11	7366.54	5601.69	810.96	2131.13	2632.59	1739.64	2329.35	2306.86	1.61036	0.00601752	0.423321	-1.24017	down
C20H32O6	TxB3	FA	Eicosanoid	71953-80-5	8621.31	20106.2	11617.2	11377.2	44090.4	16172.2	7242.59	10258.6	7160.4	7431.37	7110.52	11825.5	1.33676	0.116697	0.455679	-1.13391	down
C26H45NO8S2	taurolithocholic acid-3-sulfate	ST	BA	15324-65-9	1.63306e+06	2.33113e+06	3.66232e+06	4.02514e+06	3.4044e+06	1.55984e+07	1.12429e+06	1.19805e+06	979259	1.56005e+06	1.45653e+06	1.67029e+06	1.47987	0.136306	0.260597	-1.94011	down
3.4) Differences of lipid metabolites between the wild-type Guy11 treat with rapamycin and the ΔMofpk1 mutant treat with rapamycin.
Formula	Compounds	Class I	Class II	CAS	Guy11-Rapa1	Guy11-Rapa2	Guy11-Rapa3	Guy11-Rapa4	Guy11-Rapa5	Guy11-Rapa6	Mofpk1-Rapa1	Mofpk1-Rapa2	Mofpk1-Rapa3	Mofpk1-Rapa4	Mofpk1-Rapa5	Mofpk1-Rapa6	VIP	P-value	Fold_Change	Log2FC	Type
C24H38O3	12-Oxochenodeoxycholic acid	ST	BA	-	9	9	9	109000	112000	9	99300	148000	93400	87000	151000	109000	1.06	0.0195	3.1	1.63	up
C9H17NO4	Carnitine C2:0	FA	CAR	3040-38-8	839000	866000	597000	804000	702000	668000	2020000	1940000	1930000	1920000	2030000	1850000	1.44	4.71e-09	2.61	1.39	up
C10H19NO4	Carnitine C3:0	FA	CAR	17298-37-2	165000	181000	131000	158000	158000	123000	295000	309000	312000	291000	387000	310000	1.4	7.46e-06	2.08	1.06	up
C11H19NO6	Carnitine C4:1-2OH	FA	CAR	-	28200	30900	25900	25500	25300	27100	61500	64000	70900	67200	58900	68200	1.44	2.26e-07	2.4	1.26	up
C12H23NO5	Carnitine C5-OH	FA	CAR	-	30900	27300	16700	26500	19300	28900	58600	62500	49000	73900	53900	59500	1.34	1.95e-05	2.39	1.25	up
C12H21NO4	Carnitine C5:1	FA	CAR	64681-36-3	31200	32000	32100	28700	26400	29000	66600	60700	62200	63200	68000	65500	1.45	8.36e-10	2.15	1.11	up
C13H25NO4	Carnitine C6:0	FA	CAR	6418-78-6	5600	5130	4840	4500	4650	4910	11800	16200	12300	14700	10700	13500	1.43	0.000126	2.67	1.42	up
C57H109NO4	Cer(d15:1/42:2(2OH))	SP	Cer-AS	-	1540	2160	9	1100	547	9	3280	11400	5410	6330	2190	8510	1	0.0113	6.93	2.79	up
C57H111NO4	Cer(d15:2/42:0(2OH))	SP	Cer-AS	-	4610	3100	4890	3100	5100	2580	13800	25700	27300	21500	10800	10300	1.35	0.0053	4.68	2.23	up
C34H69NO3	Cer(d16:0/18:0)	SP	Cer-NDS	-	9960	14700	14800	15200	18400	14300	7490	11100	6720	6960	5550	5060	1.24	0.000422	0.491	-1.03	down
C34H67NO3	Cer(d16:0/18:1)	SP	Cer-NDS	-	2960	1070	2210	5380	1110	6300	9	9	9	9	9	9	1.45	0.017	0.00284	-8.46	down
C57H111NO4	Cer(d17:1/40:1(2OH))	SP	Cer-AS	-	6710	8640	3610	8620	2020	6180	9230	12300	18500	16800	16900	13300	1.1	0.00094	2.43	1.28	up
C59H109NO4	Cer(d17:3/42:2(2OH))	SP	Cer-AS	-	8210	3580	3540	2530	1500	5010	16200	17100	24200	19200	12600	6610	1.21	0.00316	3.94	1.98	up
C34H69NO4	Cer(d18:0/16:0(2OH))	SP	Cer-ADS	190249-36-6	9	9	1600	9	1590	9	807	3140	811	1210	7680	810	1.04	0.16	4.48	2.16	up
C36H73NO3	Cer(d18:0/18:0)	SP	Cer-NDS	-	203000	259000	279000	247000	225000	247000	89700	133000	126000	114000	117000	49200	1.27	9.37e-06	0.43	-1.22	down
C40H81NO3	Cer(d18:0/22:0)	SP	Cer-NDS	-	10200	12400	29500	26900	29200	17600	3870	13400	7240	6840	6860	13700	1.05	0.0158	0.413	-1.28	down
C42H85NO3	Cer(d18:0/24:0)	SP	Cer-NDS	-	24800	21600	13100	13200	19500	30700	6680	23000	7190	8530	6380	4030	1.06	0.0179	0.454	-1.14	down
C41H81NO4	Cer(d18:1/23:0(2OH))	SP	Cer-AS	-	6220	5630	3620	3110	8380	7030	7920	13100	28600	11500	13900	7380	1.05	0.0506	2.43	1.28	up
C44H83NO4	Cer(d18:1/26:2(2OH))	SP	Cer-AS	-	12600	8380	6970	6410	7730	11500	16100	14400	16800	25500	22800	20200	1.25	0.000911	2.16	1.11	up
C57H111NO4	Cer(d19:1/38:1(2OH))	SP	Cer-AS	-	3580	10300	3010	13400	4600	4100	23000	26300	22700	28000	20000	19300	1.27	2.85e-05	3.57	1.84	up
C44H87NO4	Cer(d20:1/24:0(2OH))	SP	Cer-AS	-	7010	4100	903	8530	8840	6180	14000	16800	12600	10400	20300	12900	1.01	0.00116	2.44	1.29	up
C57H113NO4	Cer(d21:1/36:0(2OH))	SP	Cer-AS	-	2400	4770	8200	9750	5780	6840	9220	20400	15000	16500	16000	11700	1.13	0.00174	2.35	1.23	up
C57H111NO4	Cer(d21:1/36:1(2OH))	SP	Cer-AS	-	4150	10200	9240	8610	12200	5130	18000	26100	26400	23000	24500	23800	1.31	5.52e-06	2.87	1.52	up
C59H111NO4	Cer(d21:2/38:2(2OH))	SP	Cer-AS	-	23700	24500	36900	50500	33500	34700	56700	82200	79700	99700	71000	59400	1.27	0.000618	2.2	1.14	up
C57H109NO4	Cer(d22:2/35:1(2OH))	SP	Cer-AS	-	18100	34400	30600	27200	47900	19200	120000	103000	139000	115000	142000	107000	1.4	1.34e-06	4.09	2.03	up
C57H111NO4	Cer(d23:2/34:0(2OH))	SP	Cer-AS	-	11300	32400	34500	34700	22300	20300	45500	68400	28800	82700	43000	51700	1.03	0.0159	2.06	1.04	up
C59H115NO4	Cer(d23:2/36:0(2OH))	SP	Cer-AS	-	5650	10800	18600	2810	12400	4670	26100	37400	17300	17300	21500	20800	1.11	0.00507	2.56	1.36	up
C59H111NO4	Cer(d23:2/36:2(2OH))	SP	Cer-AS	-	1640	15600	8230	18000	6290	1570	43700	22800	44800	42000	38500	21400	1.14	0.000642	4.15	2.05	up
C57H111NO4	Cer(d24:2/33:0(2OH))	SP	Cer-AS	-	23800	19600	26600	42000	14400	13200	64300	86800	57000	55800	64100	49100	1.28	0.000206	2.7	1.43	up
C57H109NO4	Cer(d24:3/33:0(2OH))	SP	Cer-AS	-	2150	6510	3290	9060	5930	1650	31200	28300	30500	32700	37000	47000	1.36	3.13e-05	7.23	2.85	up
C57H111NO4	Cer(d25:1/32:1(2OH))	SP	Cer-AS	-	4620	11800	14400	23300	17800	2040	36900	27300	18600	34400	25000	30400	1	0.00332	2.33	1.22	up
C57H111NO4	Cer(d25:2/32:0(2OH))	SP	Cer-AS	-	14300	29100	43500	53600	20400	29200	79200	74500	82800	68900	98600	64500	1.22	0.00015	2.46	1.3	up
C59H111NO4	Cer(d25:2/34:2(2OH))	SP	Cer-AS	-	18500	6880	16900	9850	12900	5460	15400	52200	44200	35300	31300	20600	1.15	0.011	2.82	1.5	up
C59H111NO4	Cer(d26:3/33:1(2OH))	SP	Cer-AS	-	4760	3690	4270	11900	7550	1090	35300	19600	21200	23500	26200	21900	1.26	8.81e-05	4.44	2.15	up
C57H113NO4	Cer(d27:1/30:0(2OH))	SP	Cer-AS	-	3820	2390	6300	10300	12000	1950	18900	7760	11500	16000	18500	9700	1.02	0.0148	2.24	1.16	up
C57H111NO4	Cer(d27:1/30:1(2OH))	SP	Cer-AS	-	18900	16800	17800	14300	10700	11300	34800	47000	50900	36200	16300	29800	1.18	0.00792	2.4	1.26	up
C57H111NO4	Cer(d27:2/30:0(2OH))	SP	Cer-AS	-	25400	25900	35600	32100	22500	22700	72700	62800	70900	103000	47000	50000	1.31	0.00385	2.48	1.31	up
C59H113NO4	Cer(d27:2/32:1(2OH))	SP	Cer-AS	-	9230	17800	16000	21900	5540	4130	67800	36400	43200	56600	18600	30300	1.14	0.0077	3.39	1.76	up
C57H111NO4	Cer(d28:1/29:1(2OH))	SP	Cer-AS	-	24500	28100	30700	27200	11800	17700	85000	85700	44700	57100	37300	55300	1.22	0.00488	2.61	1.38	up
C57H111NO4	Cer(d28:2/29:0(2OH))	SP	Cer-AS	-	30200	21000	21500	33700	25500	18900	53200	56600	50800	46000	50200	55300	1.37	7.08e-06	2.07	1.05	up
C59H113NO4	Cer(d28:2/31:1(2OH))	SP	Cer-AS	-	10700	9720	18800	13800	11200	19200	23300	34100	26300	37600	40200	24300	1.25	0.00108	2.23	1.15	up
C59H111NO4	Cer(d28:3/31:1(2OH))	SP	Cer-AS	-	6810	16100	5390	13200	5530	11600	27400	39400	23300	33900	37500	20000	1.25	0.000574	3.1	1.63	up
C57H111NO4	Cer(d29:1/28:1(2OH))	SP	Cer-AS	-	26900	60300	33900	39400	28900	18800	104000	112000	86700	97000	68400	53200	1.24	0.00114	2.51	1.33	up
C59H113NO4	Cer(d29:1/30:2(2OH))	SP	Cer-AS	-	8680	29100	11400	16800	9700	12600	31500	43100	50300	48400	31700	27500	1.22	0.000906	2.63	1.39	up
C57H111NO4	Cer(d29:2/28:0(2OH))	SP	Cer-AS	-	13400	31800	27600	20000	22400	15300	45000	69900	79000	48500	45100	29600	1.2	0.00684	2.43	1.28	up
C59H115NO4	Cer(d29:2/30:0(2OH))	SP	Cer-AS	-	6050	5580	16800	3750	4030	6560	33300	30200	23200	25900	19400	14800	1.26	0.000674	3.43	1.78	up
C59H111NO4	Cer(d29:2/30:2(2OH))	SP	Cer-AS	-	7410	21500	8670	10100	17500	5740	16300	25900	19700	28400	37500	31300	1.11	0.00492	2.25	1.17	up
C57H111NO4	Cer(d30:1/27:1(2OH))	SP	Cer-AS	-	24900	42200	41900	35300	15900	18900	43500	58600	78200	92900	65600	72200	1.17	0.00133	2.29	1.2	up
C59H115NO4	Cer(d30:1/29:1(2OH))	SP	Cer-AS	-	15200	20800	9610	13700	13800	8720	30400	42400	45500	27800	38000	31600	1.33	0.000153	2.64	1.4	up
C37H73NO4	Cer(t17:1/20:0)	SP	Cer-NP	-	9100	12000	17400	18300	14600	9150	1480	6840	4440	2720	3420	4630	1.25	0.0011	0.292	-1.77	down
C39H73NO4	Cer(t17:2/22:1)	SP	Cer-NP	-	36400	50500	36500	43600	51700	36100	6840	22500	31800	12800	31100	21500	1.06	0.00198	0.496	-1.01	down
C41H83NO5	Cer(t18:0/23:0(2OH))	SP	Cer-AP	-	170000	151000	150000	157000	151000	137000	262000	307000	317000	461000	336000	313000	1.38	0.00112	2.18	1.12	up
C43H87NO5	Cer(t18:0/25:0(2OH))	SP	Cer-AP	-	14200	12900	12900	8090	21000	16600	24700	42100	40500	40500	16500	20100	1.08	0.016	2.15	1.11	up
C54H105NO5	Cer(t18:1/36:1(2OH))	SP	Cer-AP	-	53200	64800	70300	72400	52500	59000	240000	311000	236000	290000	178000	213000	1.43	0.000208	3.95	1.98	up
C54H103NO5	Cer(t18:1/36:2(2OH))	SP	Cer-AP	-	6040	6790	3540	1980	9220	3790	23800	12600	16300	32900	11600	14800	1.22	0.00858	3.57	1.84	up
C56H109NO5	Cer(t18:1/38:1(2OH))	SP	Cer-AP	-	23200	41000	36400	40900	48000	18300	96200	117000	137000	110000	120000	112000	1.37	6.71e-07	3.33	1.74	up
C56H107NO5	Cer(t18:1/38:2(2OH))	SP	Cer-AP	-	82400	143000	109000	114000	127000	86900	314000	445000	403000	479000	243000	263000	1.36	0.00127	3.25	1.7	up
C58H111NO5	Cer(t18:1/40:2(2OH))	SP	Cer-AP	-	35300	37500	39200	62900	43800	41400	114000	139000	83100	137000	132000	81000	1.35	0.00067	2.64	1.4	up
C56H105NO5	Cer(t18:2/38:2(2OH))	SP	Cer-AP	-	9800	13000	33200	13600	19400	9780	61000	99500	59800	96400	79500	68900	1.37	8.51e-05	4.7	2.23	up
C58H109NO5	Cer(t18:2/40:2(2OH))	SP	Cer-AP	-	5160	12900	6770	8860	11300	534	33800	30100	32400	29700	17400	29900	1.1	4.69e-05	3.81	1.93	up
C56H107NO5	Cer(t20:1/36:2(2OH))	SP	Cer-AP	-	10200	23600	25600	17300	21200	12200	33800	51300	48900	51500	39000	21500	1.15	0.00387	2.23	1.16	up
C56H107NO5	Cer(t22:1/34:2(2OH))	SP	Cer-AP	-	41200	67900	73500	61700	84100	63500	205000	237000	284000	229000	182000	157000	1.39	0.000226	3.3	1.72	up
C56H105NO5	Cer(t22:2/34:2(2OH))	SP	Cer-AP	-	4880	1090	10400	1630	16200	3270	30500	35900	46800	58600	37600	52000	1.27	8.12e-05	6.97	2.8	up
C56H107NO5	Cer(t24:1/32:2(2OH))	SP	Cer-AP	-	19100	10800	15100	32500	19000	5570	40000	70600	44700	37400	29700	33200	1.14	0.00625	2.5	1.32	up
C56H107NO5	Cer(t26:1/30:2(2OH))	SP	Cer-AP	-	19000	22500	28200	12800	22300	11300	67600	68100	55100	30700	26000	24000	1.09	0.0267	2.34	1.23	up
C40H75NO4	Cer(t26:2/14:1)	SP	Cer-NP	-	6840	26500	13700	8780	20800	6820	17600	37900	35200	28800	38700	27400	1.08	0.00449	2.22	1.15	up
C56H109NO5	Cer(t29:1/27:1(2OH))	SP	Cer-AP	-	9110	7660	5350	8190	7300	4380	14400	23400	14200	20400	7680	8670	1.06	0.0267	2.11	1.08	up
C36H64O5	DG(15:0_18:3)	GL	DG	-	6930	12800	4340	6100	12200	6130	14500	9950	15400	17000	24400	18100	1.1	0.0064	2.05	1.03	up
C37H66O5	DG(16:0_18:3)	GL	DG	-	2260000	2920000	2600000	2270000	2870000	1480000	5840000	8550000	7460000	7910000	7310000	4380000	1.36	0.000424	2.88	1.53	up
C41H80O5	DG(16:0_22:0)	GL	DG	-	270000	278000	303000	318000	292000	213000	483000	656000	650000	723000	479000	512000	1.36	0.000464	2.09	1.07	up
C37H70O5	DG(16:1_18:0)	GL	DG	-	9	9	9550	9	6400	9	8510	11200	11900	14500	7130	4860	1.08	0.0112	3.63	1.86	up
C37H64O5	DG(16:1_18:3)	GL	DG	-	73900	163000	130000	129000	138000	85400	286000	389000	417000	495000	368000	312000	1.36	0.000127	3.16	1.66	up
C39H66O5	DG(16:1_20:4)	GL	DG	-	58500	86700	80100	71100	87500	50700	146000	200000	191000	203000	194000	131000	1.36	0.00011	2.45	1.29	up
C37H62O5	DG(18:2_16:3)	GL	DG	-	1820	6050	12600	1340	4950	3730	22700	12800	15500	7660	14000	13900	1.09	0.0051	2.84	1.5	up
C39H66O5	DG(18:2_18:3)	GL	DG	-	13200000	14900000	14700000	13100000	17400000	8940000	23700000	34100000	33400000	35100000	36000000	23800000	1.34	0.00024	2.26	1.18	up
C39H64O5	DG(18:2_18:4)	GL	DG	-	103000	129000	147000	147000	176000	70300	320000	554000	547000	617000	554000	417000	1.38	0.000206	3.89	1.96	up
C39H64O5	DG(18:3_18:3)	GL	DG	-	2610000	3130000	3310000	2580000	3750000	1890000	7590000	13300000	12100000	12900000	12800000	8160000	1.4	0.000348	3.87	1.95	up
C40H78O5	DG(19:0_18:0)	GL	DG	-	9	9	8950	11100	9	9	8520	11900	8530	8520	10300	8470	1.04	0.0359	2.8	1.48	up
C25H50O2	FFA(25:0)	FA	FFA	-	9	9	9	117000	9	9	125000	123000	141000	160000	122000	98300	1.24	0.0015	6.57	2.72	up
C28H56O2	FFA(28:0)	FA	FFA	-	117000	9	9	9	9	120000	122000	109000	130000	132000	79600	107000	1.01	0.03	2.88	1.52	up
C36H72O2	FFA(36:0)	FA	FFA	-	9	9	9	9	9	9	138000	159000	157000	160000	136000	136000	1.47	7.59e-07	16400	14	up
C38H74O2	FFA(38:1)	FA	FFA	-	9	9	9	9	9	9	96900	115000	108000	121000	107000	104000	1.46	5.74e-07	12100	13.6	up
C64H119NO10	HexCer(t20:2/38:2(2OH))	SP	HexCer-AP	-	18700	16000	19000	5080	14200	7360	27000	45400	34200	27500	24600	24500	1.13	0.00222	2.28	1.19	up
C64H123NO10	HexCer(t29:1/29:1(2OH))	SP	HexCer-AP	-	9	9	6580	9	11500	9	3380	16300	13000	6110	6120	8680	1.04	0.0627	2.95	1.56	up
C40H78NO8P	LNAPE(18:1/N-17:0)	GP	LNAPE	-	54500	81800	82800	89100	80600	78800	23400	35200	33700	31900	36200	27400	1.39	6.6e-05	0.401	-1.32	down
C21H37O7P	LPA(18:3)	GP	LPA	-	132000	122000	118000	132000	145000	124000	321000	551000	469000	635000	388000	362000	1.41	0.00116	3.53	1.82	up
C22H46NO7P	LPC(14:0/0:0)	GP	LPC	20559-16-4	69000	116000	75500	78000	48800	72300	33800	38400	46300	45400	32200	33000	1.27	0.00673	0.498	-1.01	down
C23H48NO7P	LPC(15:0/0:0)	GP	LPC	-	20600	24600	23300	29600	17400	21300	8970	12800	12200	12000	6330	12800	1.29	0.000277	0.476	-1.07	down
C24H46NO7P	LPC(16:2)	GP	LPC	-	17300	21200	13300	23900	13400	24100	33700	48800	47800	91200	21400	39100	1.09	0.0337	2.49	1.32	up
C26H48NO7P	LPC(18:3/0:0)	GP	LPC	-	3560000	3630000	2360000	3270000	2060000	4410000	7810000	11800000	8680000	19300000	4160000	8130000	1.17	0.0235	3.1	1.63	up
C23H44NO7P	LPE(0:0/18:2)	GP	LPE	-	949000	876000	598000	812000	743000	1750000	2200000	3750000	3850000	6080000	1640000	2890000	1.22	0.0113	3.56	1.83	up
C22H44NO7P	LPE(17:1/0:0)	GP	LPE	-	10400	8760	12800	6750	15700	12000	3160	3610	6630	8870	2910	4430	1.16	0.00388	0.447	-1.16	down
C23H42NO7P	LPE(18:3/0:0)	GP	LPE	-	148000	171000	132000	145000	111000	235000	401000	608000	603000	1100000	265000	494000	1.25	0.0151	3.69	1.88	up
C25H49O12P	LPI(16:0/0:0)	GP	LPI	-	83200	82900	80700	76400	150000	71300	104000	220000	235000	221000	188000	138000	1.17	0.00525	2.03	1.02	up
C27H49O12P	LPI(18:2/0:0)	GP	LPI	-	73100	32000	65100	60500	59200	180000	225000	324000	245000	512000	159000	239000	1.21	0.00756	3.63	1.86	up
C27H47O12P	LPI(18:3)	GP	LPI	-	7090	6070	5890	6190	6020	8660	28500	39200	35900	67000	18200	35800	1.37	0.00568	5.63	2.49	up
C24H44NO9P	LPS(18:2/0:0)	GP	LPS	-	17300	17700	12800	21200	15000	28500	56300	58400	67700	111000	36100	60400	1.3	0.00554	3.47	1.79	up
C41H70O10	MGDG(16:1_16:3)	GL	MGDG	-	9	9	9	20200	9	9	20300	26400	40600	31700	30300	33200	1.26	0.000119	9.01	3.17	up
C43H74O10	MGDG(16:2_18:2)	GL	MGDG	-	9	9	9	4890	9	8500	6750	13900	17100	11200	15300	9430	1.07	0.000938	5.48	2.46	up
C37H71O8P	PA(16:0_18:1)	GP	PA	-	1340000	1670000	1690000	1940000	1830000	1190000	629000	769000	740000	798000	813000	618000	1.37	0.000415	0.452	-1.15	down
C39H75O8P	PA(18:0_18:1)	GP	PA	-	702000	882000	901000	974000	964000	618000	271000	369000	338000	379000	381000	272000	1.38	0.000173	0.399	-1.33	down
C42H83O8P	PA(18:0_21:0)	GP	PA	-	211000	286000	309000	298000	312000	296000	92100	113000	116000	108000	108000	95100	1.43	4.29e-05	0.369	-1.44	down
C39H73O8P	PA(18:1_18:1)	GP	PA	14268-17-8	2570000	3260000	3490000	3670000	4060000	2450000	981000	1480000	1360000	1260000	1740000	966000	1.34	0.000221	0.399	-1.32	down
C41H75O8P	PA(20:0_18:3)	GP	PA	-	9	9	9	9	9	20400	48400	62000	85400	47700	101000	60800	1.27	0.000346	19.9	4.31	up
C46H91O8P	PA(21:0_22:0)	GP	PA	-	5510	8230	10000	9190	10100	8270	2870	4140	4530	3710	3720	3180	1.34	0.000488	0.431	-1.21	down
C38H72NO8P	PC(14:1_16:1)	GP	PC	-	11900	13900	15400	21800	12900	12800	9	9	9	3160	3730	9	1.19	6.29e-05	0.0781	-3.68	down
C45H78NO8P	PC(15:0_22:6)	GP	PC	-	161000	127000	185000	202000	218000	161000	63000	85700	64900	63600	96900	36100	1.28	0.000111	0.389	-1.36	down
C46H90NO8P	PC(16:0_22:1)	GP	PC	-	456000	635000	612000	666000	608000	487000	170000	233000	118000	257000	191000	76000	1.31	5.48e-06	0.302	-1.73	down
C48H84NO8P	PC(16:0_24:6)	GP	PC	-	47600	34400	47600	77800	75800	41400	9	26900	9	9	9	63300	1.05	0.0147	0.278	-1.85	down
C44H86NO8P	PC(18:0_18:1)	GP	PC	-	817000	1180000	1010000	1020000	1100000	933000	380000	467000	414000	506000	336000	341000	1.41	8.55e-06	0.404	-1.31	down
C44H84NO8P	PC(18:1_18:1)	GP	PC	68737-67-7	1560000	2120000	2080000	2620000	1920000	1700000	719000	906000	955000	961000	771000	708000	1.39	0.00034	0.418	-1.26	down
C45H86NO8P	PC(18:1_19:1)	GP	PC	-	71100	89400	80400	117000	76600	91000	28500	10500	39200	34000	37900	27900	1.28	5.61e-05	0.339	-1.56	down
C46H90NO8P	PC(18:1_20:0)	GP	PC	-	15900	24500	22400	24200	22700	22300	6720	9	7170	9	9	9	1.14	1.61e-06	0.106	-3.24	down
C46H88NO8P	PC(18:1_20:1)	GP	PC	-	45300	58800	56900	58100	41700	53100	19900	23900	22900	27900	19800	15800	1.39	1.86e-05	0.415	-1.27	down
C48H94NO8P	PC(18:1_22:0)	GP	PC	-	54700	72100	73100	76200	65100	64600	17500	22300	22500	28700	17100	16400	1.42	1.19e-06	0.307	-1.71	down
C48H84NO8P	PC(18:1_22:5)	GP	PC	-	45300	56400	60600	71600	55000	70400	6170	9370	14400	9300	28000	51300	1.18	0.00117	0.33	-1.6	down
C50H96NO8P	PC(18:1_24:1)	GP	PC	-	421000	479000	472000	594000	455000	414000	171000	181000	234000	298000	163000	214000	1.37	2.09e-05	0.445	-1.17	down
C48H80NO8P	PC(18:2_22:6)	GP	PC	-	21400	17600	41300	15800	40300	49200	9	9	9	9	9	41700	1.22	0.0254	0.225	-2.15	down
C45H80NO8P	PC(20:4_17:0)	GP	PC	-	9	9	9	9	573000	469000	417000	588000	516000	592000	414000	389000	1.03	0.036	2.8	1.49	up
C50H98NO8P	PC(24:0_18:1)	GP	PC	-	6800	8790	10700	10300	8790	10100	2840	4990	4470	5420	2740	2530	1.3	4.44e-05	0.414	-1.27	down
C50H96NO8P	PC(24:0_18:2)	GP	PC	-	93000	149000	109000	155000	141000	122000	47600	66100	61300	64100	49800	44800	1.36	0.000346	0.434	-1.2	down
C42H82NO7P	PC(O-16:0_18:2)	GP	PC-O	88542-95-4	22100	12700	16900	27800	9860	8050	9030	9	9	9	9	9	1.24	0.00346	0.0932	-3.42	down
C48H84NO7P	PC(O-18:1_22:6)	GP	PC-O	-	12900	9	9	9	9	14800	11500	14000	28700	17900	18800	11800	1.03	0.00987	3.71	1.89	up
C39H72NO8P	PE(16:0_18:3)	GP	PE	-	4660000	6680000	6330000	7280000	5970000	5320000	12100000	12600000	14200000	14400000	12900000	13300000	1.41	9.82e-08	2.19	1.13	up
C40H78NO8P	PE(17:0_18:1)	GP	PE	-	63600	97800	101000	104000	104000	92800	36200	45000	46800	45600	39600	33900	1.38	0.000184	0.439	-1.19	down
C40H76NO8P	PE(17:1_18:1)	GP	PE	-	50800	58300	52500	75200	66100	58900	6620	17700	25600	30800	23000	13200	1.27	1.31e-05	0.323	-1.63	down
C41H80NO8P	PE(18:1_18:0)	GP	PE	-	2470000	3030000	3520000	1740000	3590000	2950000	1010000	1280000	1300000	1220000	1160000	1050000	1.35	0.00157	0.406	-1.3	down
C39H72NO8P	PE(18:3_16:0)	GP	PE	-	11000000	7830000	15600000	17900000	16100000	13100000	21600000	35100000	37700000	44200000	35300000	25900000	1.27	0.00106	2.45	1.29	up
C39H70NO8P	PE(18:3_16:1)	GP	PE	-	147000	246000	198000	274000	135000	229000	356000	415000	534000	625000	427000	480000	1.27	0.000356	2.31	1.21	up
C45H88NO8P	PE(22:0_18:1)	GP	PE	-	11200	12200	9990	9360	12700	12100	3610	4820	6480	6130	4340	4160	1.37	5.89e-06	0.437	-1.19	down
C47H92NO8P	PE(24:0_18:1)	GP	PE	-	12000	17800	16800	18000	17300	20600	5080	5410	6030	4680	4940	5450	1.44	0.000119	0.308	-1.7	down
C41H84NO7P	PE(O-20:0_16:0)	GP	PE-O	-	18900	24700	16600	14600	15300	20800	37700	37900	38100	46700	34500	44600	1.35	7.45e-06	2.16	1.11	up
C40H77O10P	PG(16:0_18:1)	GP	PG	-	142000	287000	224000	329000	294000	198000	64400	134000	92200	115000	124000	80300	1.24	0.00272	0.414	-1.27	down
C38H73O10P	PG(18:1_14:0)	GP	PG	-	16100	18700	15300	20800	14900	13400	9	9	6460	9	9	2350	1.19	1.98e-06	0.0892	-3.49	down
C42H77O10P	PG(18:2_18:1)	GP	PG	-	379000	653000	565000	667000	733000	420000	162000	277000	314000	338000	306000	84500	1.1	0.00144	0.434	-1.21	down
C42H75O10P	PG(18:2_18:2)	GP	PG	-	4260000	6670000	6160000	7230000	5790000	4720000	2840000	2690000	2850000	2990000	2720000	3290000	1.36	0.00127	0.499	-1	down
C46H89O10P	PG(22:0_18:1)	GP	PG	-	384000	511000	432000	603000	447000	525000	161000	217000	186000	240000	196000	167000	1.41	0.000102	0.402	-1.31	down
C20H36O5	PGF1α	FA	Eicosanoid	745-62-0	9	9	3990	4640	9	9	4670	6840	5740	6880	5750	4680	1.08	0.00359	3.99	2	up
C43H83O13P	PI(15:0_19:0)	GP	PI	-	14200	25600	14400	13500	21400	29600	3040	6220	10200	13400	5190	7110	1.19	0.00507	0.381	-1.39	down
C43H81O13P	PI(15:0_19:1)	GP	PI	-	205000	251000	322000	361000	283000	292000	121000	158000	99500	175000	140000	96700	1.3	0.000321	0.461	-1.12	down
C45H85O13P	PI(15:0_21:1)	GP	PI	-	24700	30700	34800	26000	29400	23700	8530	10900	2440	12800	10900	10400	1.21	9.93e-06	0.331	-1.6	down
C43H83O13P	PI(16:0_18:0)	GP	PI	-	47400	64500	74900	78900	66200	65700	23700	33400	10300	50000	10100	19400	1.18	0.000395	0.369	-1.44	down
C45H85O13P	PI(18:0_18:1)	GP	PI	-	55100	67700	76500	80400	74100	75000	20700	29800	22800	28400	30800	14000	1.36	2.43e-06	0.341	-1.55	down
C43H77O13P	PI(18:3_16:0)	GP	PI	-	3090000	3760000	4410000	5280000	4380000	5590000	8980000	8130000	11500000	13300000	10100000	9260000	1.33	0.000233	2.31	1.21	up
C43H81O13P	PI(19:0_15:1)	GP	PI	-	28800	57900	65300	99200	31800	64900	23000	27700	25100	30600	22500	25100	1.13	0.0277	0.443	-1.18	down
C45H83O13P	PI(19:0_17:2)	GP	PI	-	43600	75200	84700	96900	71900	69000	21600	34700	42200	20000	28600	51100	1.2	0.00137	0.449	-1.16	down
C38H73O8P	PMeOH(16:0_18:1)	GP	PMeOH	-	15200	27900	30200	63300	23300	16600	1530	7430	9900	27900	7560	1530	1.01	0.0411	0.316	-1.66	down
C40H77O8P	PMeOH(18:0_18:1)	GP	PMeOH	-	5900	9340	7090	8940	8070	3630	9	9	9	9	9	9	1.46	0.000438	0.00126	-9.64	down
C40H75O8P	PMeOH(18:1_18:1)	GP	PMeOH	-	13800	17100	19200	28200	21000	16400	9	9	9	9	9	9	1.46	0.00023	0.000467	-11.1	down
C39H76NO10P	PS(16:0_17:2)	GP	PS	-	160000	251000	157000	233000	273000	204000	9	9	9	9	256000	9	1.22	0.00844	0.201	-2.32	down
C42H80NO10P	PS(18:0_18:1)	GP	PS	-	14400	19100	21600	27500	18100	25600	5850	9	9	9	9	9	1.29	3.32e-05	0.0467	-4.42	down
C42H76NO10P	PS(18:0_18:3)	GP	PS	-	10400	34900	13000	32900	27700	24500	59600	55000	75500	113000	76800	63000	1.23	0.0011	3.09	1.63	up
C42H78NO10P	PS(18:1_18:1)	GP	PS	-	35500	43600	13100	10100	30400	50400	9	9	19100	29700	9	9	1.06	0.0259	0.267	-1.91	down
C46H68NO10P	PS(18:1_22:4)	GP	PS	-	172000	189000	206000	301000	243000	217000	63000	117000	107000	120000	134000	83200	1.27	0.000641	0.47	-1.09	down
C42H76NO10P	PS(18:2_18:3)	GP	PS	-	229000	301000	280000	272000	285000	262000	526000	536000	592000	524000	572000	531000	1.44	7.79e-09	2.01	1.01	up
C43H82O6	TG(10:0_14:0_16:0)	GL	TG	-	9	9	9	9	9	17300	34900	23900	27500	29900	14100	21700	1.23	0.000279	8.77	3.13	up
C47H88O6	TG(10:0_16:0_18:1)	GL	TG	-	1960	14500	9450	2480	12400	5950	24500	31500	28600	31000	21000	29600	1.18	3.18e-05	3.56	1.83	up
C47H86O6	TG(10:0_16:0_18:2)	GL	TG	-	7310	22800	12600	11100	19600	14700	25300	42200	36900	68000	34300	32400	1.2	0.00715	2.72	1.44	up
C47H86O6	TG(12:0_14:0_18:2)	GL	TG	-	7220	14900	6060	18000	6560	13600	21100	21600	28800	19200	20000	30900	1.12	0.00152	2.13	1.09	up
C49H92O6	TG(12:0_16:0_18:1)	GL	TG	-	115000	207000	273000	204000	227000	134000	321000	551000	470000	683000	416000	335000	1.24	0.00339	2.39	1.26	up
C49H90O6	TG(12:0_16:0_18:2)	GL	TG	-	172000	237000	289000	193000	235000	139000	488000	720000	688000	853000	700000	448000	1.36	0.000495	3.08	1.62	up
C49H88O6	TG(12:0_16:0_18:3)	TG	TG	-	14900	17300	11600	14300	21900	3390	43000	39200	31600	79700	54900	40100	1.21	0.00341	3.46	1.79	up
C53H92O6	TG(12:0_16:0_22:5)	GL	TG	-	44500	87100	74600	53500	73600	48600	244000	343000	278000	380000	287000	207000	1.41	0.000192	4.55	2.19	up
C49H88O6	TG(12:0_16:1_18:2)	GL	TG	-	5630	21900	13200	16400	10900	16400	28500	81400	85100	89000	84900	18600	1.16	0.0113	4.59	2.2	up
C49H86O6	TG(12:0_16:2_18:2)	TG	TG	-	15200	6620	14300	11200	9900	3110	24500	36600	36900	45500	33500	28800	1.27	9.66e-05	3.41	1.77	up
C51H90O6	TG(12:0_18:1_18:3)	GL	TG	-	10400	28100	17800	6240	7850	7780	18900	53300	57800	48400	46300	26100	1.16	0.00447	3.21	1.68	up
C51H90O6	TG(12:0_18:2_18:2)	GL	TG	-	47300	97800	88000	116000	98300	43700	211000	378000	298000	382000	298000	185000	1.32	0.000884	3.57	1.84	up
C51H88O6	TG(12:0_18:2_18:3)	GL	TG	-	6440	15900	19300	16000	21200	12900	76000	76800	68500	67600	39800	55600	1.35	0.000162	4.19	2.07	up
C52H94O6	TG(13:0_18:1_18:2)	TG	TG	-	2700	7940	15600	4890	22200	3260	16800	23700	12400	29000	30500	25700	1.04	0.0105	2.44	1.29	up
C49H92O6	TG(14:0_16:0_16:1)	GL	TG	-	294000	414000	439000	406000	392000	317000	759000	1030000	888000	1150000	795000	687000	1.37	0.000511	2.35	1.23	up
C51H96O6	TG(14:0_16:0_18:1)	GL	TG	-	4660000	5360000	5730000	5730000	5580000	3500000	9470000	12400000	10800000	12700000	9720000	9170000	1.37	5.6e-05	2.1	1.07	up
C51H94O6	TG(14:0_16:0_18:2)	GL	TG	-	6560000	9850000	8980000	9020000	9860000	6110000	16700000	21500000	20800000	21500000	20400000	17600000	1.39	1.62e-06	2.35	1.23	up
C55H96O6	TG(14:0_16:0_22:5)	GL	TG	-	661000	903000	884000	832000	880000	489000	2780000	3300000	3040000	3380000	3110000	2390000	1.43	2.71e-06	3.87	1.95	up
C51H94O6	TG(14:0_16:1_18:1)	GL	TG	-	8630000	11600000	14300000	12600000	12700000	7770000	22800000	29600000	28300000	31200000	28300000	21500000	1.36	2.2e-05	2.39	1.26	up
C51H92O6	TG(14:0_16:1_18:2)	GL	TG	-	459000	699000	798000	731000	677000	419000	1810000	2920000	2470000	2980000	2310000	1780000	1.39	0.000238	3.77	1.92	up
C53H90O6	TG(14:0_16:1_20:5)	GL	TG	-	70300	69900	91700	78200	115000	52000	288000	398000	371000	412000	305000	270000	1.42	4.66e-05	4.28	2.1	up
C52H92O6	TG(14:0_17:2_18:2)	TG	TG	-	32200	37800	38900	39500	33600	15700	88800	127000	110000	119000	84900	62400	1.32	0.000663	2.99	1.58	up
C53H98O6	TG(14:0_18:0_18:2)	GL	TG	-	318000	461000	585000	568000	651000	252000	2380000	2960000	1690000	1650000	2850000	2150000	1.4	0.000315	4.82	2.27	up
C53H94O6	TG(14:0_18:2_18:2)	GL	TG	-	2970000	5160000	4550000	4640000	4490000	2890000	11300000	15600000	14700000	16000000	12800000	9620000	1.39	0.000118	3.24	1.7	up
C53H92O6	TG(14:0_18:2_18:3)	GL	TG	-	521000	777000	808000	717000	712000	461000	2470000	3820000	3420000	3700000	3210000	2230000	1.42	0.000167	4.72	2.24	up
C53H90O6	TG(14:0_18:2_18:4)	TG	TG	-	5480	13600	5840	5350	7740	6030	22500	23900	21200	47900	42900	12600	1.26	0.0121	3.89	1.96	up
C55H92O6	TG(14:0_18:3_20:4)	GL	TG	-	127000	130000	98200	139000	171000	81900	674000	809000	916000	1010000	876000	600000	1.44	7.17e-05	6.52	2.71	up
C59H98O6	TG(14:0_20:2_22:6)	TG	TG	-	28300	51100	44400	39000	50300	23400	75400	91400	109000	101000	83500	82600	1.31	2.65e-05	2.3	1.2	up
C49H90O6	TG(14:1_16:0_16:1)	GL	TG	-	142000	230000	230000	252000	270000	141000	519000	795000	877000	875000	733000	522000	1.37	0.000326	3.42	1.77	up
C51H92O6	TG(14:1_16:1_18:1)	GL	TG	-	177000	203000	165000	209000	175000	146000	513000	664000	657000	774000	616000	516000	1.43	6.53e-05	3.48	1.8	up
C53H92O6	TG(14:1_18:2_18:2)	GL	TG	-	9	9	11200	9	18000	9	44200	75800	95300	83000	59400	55300	1.19	0.00017	14.1	3.82	up
C53H90O6	TG(14:1_18:2_18:3)	GL	TG	-	141000	185000	167000	155000	159000	104000	463000	659000	664000	699000	619000	531000	1.43	2.58e-05	3.99	2	up
C52H100O6	TG(15:0_16:0_18:0)	GL	TG	-	9	9	9	9	54700	31100	62100	30700	42200	61700	50600	51400	1.05	0.0119	3.48	1.8	up
C52H98O6	TG(15:0_16:0_18:1)	GL	TG	-	469000	759000	827000	774000	768000	403000	1340000	1560000	1780000	1750000	1270000	1200000	1.29	0.000105	2.23	1.15	up
C52H96O6	TG(15:0_16:0_18:2)	GL	TG	-	562000	934000	959000	1070000	1070000	602000	2390000	3130000	2800000	3370000	2580000	1980000	1.37	8.36e-05	3.12	1.64	up
C58H110O6	TG(15:0_16:0_24:1)	GL	TG	-	143000	205000	210000	214000	249000	188000	356000	621000	555000	689000	505000	422000	1.35	0.000963	2.6	1.38	up
C52H96O6	TG(15:0_16:1_18:1)	GL	TG	-	905000	1380000	1330000	1320000	1520000	756000	3380000	4480000	4140000	4110000	3250000	2850000	1.39	4.62e-05	3.08	1.62	up
C54H100O6	TG(15:0_17:0_19:2)	GL	TG	-	415000	737000	631000	596000	808000	409000	947000	1620000	1590000	1600000	1150000	1050000	1.26	0.0011	2.21	1.15	up
C54H98O6	TG(15:0_18:1_18:2)	GL	TG	-	565000	933000	1080000	794000	902000	436000	2020000	2800000	2400000	2680000	2220000	1750000	1.35	3.59e-05	2.94	1.56	up
C58H108O6	TG(15:0_18:1_22:1)	GL	TG	-	73400	106000	123000	120000	104000	61100	188000	313000	275000	321000	216000	173000	1.3	0.00138	2.53	1.34	up
C60H112O6	TG(15:0_18:1_24:1)	GL	TG	-	82400	124000	134000	148000	138000	99100	237000	349000	306000	441000	277000	214000	1.32	0.00213	2.51	1.33	up
C54H96O6	TG(15:0_18:2_18:2)	GL	TG	-	675000	1000000	841000	900000	884000	495000	2270000	3860000	3770000	4260000	2790000	2360000	1.39	0.000736	4.02	2.01	up
C54H94O6	TG(15:0_18:2_18:3)	GL	TG	-	47000	114000	141000	100000	70500	60100	350000	597000	549000	788000	520000	354000	1.37	0.001	5.92	2.57	up
C56H100O6	TG(15:0_19:2_19:2)	GL	TG	-	16000	36300	14300	38300	30800	30100	64000	81200	107000	104000	77600	65500	1.28	0.000231	3.01	1.59	up
C60H114O6	TG(15:0_24:0_18:1)	GL	TG	-	137000	224000	219000	222000	254000	193000	364000	578000	551000	616000	484000	418000	1.34	0.000319	2.41	1.27	up
C52H92O6	TG(15:1_15:1_19:2)	TG	TG	-	98300	116000	85600	124000	88400	61300	275000	477000	493000	572000	382000	282000	1.38	0.00113	4.32	2.11	up
C52H94O6	TG(15:1_17:1_17:1)	TG	TG	-	81800	105000	89600	104000	87500	53000	187000	268000	242000	246000	204000	197000	1.37	1.91e-05	2.58	1.37	up
C54H92O6	TG(15:1_18:2_18:3)	GL	TG	-	6830	9290	17000	6240	13700	5220	70800	101000	93000	94500	86400	82300	1.42	9.71e-07	9.07	3.18	up
C51H92O6	TG(16:0_14:1_18:2)	GL	TG	-	520000	760000	807000	797000	808000	489000	1970000	2960000	2680000	2840000	2390000	1960000	1.41	6.54e-05	3.54	1.82	up
C52H94O6	TG(16:0_15:1_18:2)	TG	TG	-	65600	74400	112000	85500	86600	60600	207000	364000	398000	392000	416000	265000	1.4	0.000492	4.21	2.08	up
C51H96O6	TG(16:0_16:0_16:1)	GL	TG	-	9260000	11500000	11400000	11800000	11100000	7880000	19500000	29000000	21100000	28500000	22000000	17700000	1.35	0.000808	2.19	1.13	up
C52H100O6	TG(16:0_16:0_17:0)	GL	TG	-	9	9	9	9	9	9	340000	271000	358000	139000	211000	287000	1.46	0.000489	29700	14.9	up
C55H102O6	TG(16:0_16:0_20:2)	TG	TG	-	9	9	9	18400	9	9	29900	52900	22500	32100	29300	18800	1.26	0.00109	10.1	3.33	up
C51H94O6	TG(16:0_16:1_16:1)	GL	TG	-	9290000	12500000	12400000	12900000	13900000	8130000	25100000	33400000	27900000	33300000	26500000	22700000	1.38	5.17e-05	2.44	1.29	up
C53H98O6	TG(16:0_16:1_18:1)	GL	TG	-	49700000	66800000	64600000	62900000	66200000	47900000	111000000	154000000	136000000	140000000	126000000	117000000	1.4	1.42e-05	2.19	1.13	up
C53H96O6	TG(16:0_16:1_18:2)	GL	TG	-	7020000	9760000	9710000	10200000	9540000	5740000	22600000	27900000	26100000	28900000	22900000	21800000	1.4	2.46e-06	2.89	1.53	up
C53H94O6	TG(16:0_16:1_18:3)	GL	TG	-	1130000	1570000	1660000	1520000	1640000	854000	5800000	6700000	6090000	6750000	5730000	4910000	1.43	1.26e-06	4.29	2.1	up
C53H92O6	TG(16:0_16:1_18:4)	TG	TG	-	11500	24600	40500	19000	28300	18500	62900	85400	134000	130000	131000	83000	1.33	0.000883	4.4	2.14	up
C55H96O6	TG(16:0_16:1_20:4)	GL	TG	-	31700	45500	49000	31000	43600	23100	133000	155000	129000	161000	163000	87000	1.39	0.000161	3.69	1.88	up
C55H94O6	TG(16:0_16:1_20:5)	GL	TG	-	1500000	2120000	2220000	2100000	2400000	1230000	9100000	12300000	13500000	13700000	11900000	8720000	1.43	7.12e-05	5.97	2.58	up
C57H106O6	TG(16:0_16:1_22:1)	GL	TG	-	14700	18900	24900	24800	18400	12300	32700	54900	36200	54800	34600	28900	1.23	0.00441	2.12	1.08	up
C57H98O6	TG(16:0_16:1_22:5)	GL	TG	-	92000	125000	128000	117000	162000	106000	300000	468000	391000	494000	352000	307000	1.4	0.000308	3.17	1.66	up
C53H92O6	TG(16:0_16:2_18:3)	TG	TG	-	632000	815000	972000	886000	1030000	600000	3410000	4090000	4090000	5410000	3910000	3060000	1.43	0.000138	4.86	2.28	up
C54H102O6	TG(16:0_17:0_18:1)	GL	TG	-	562000	909000	977000	1010000	1120000	596000	1980000	2950000	2730000	3220000	2350000	1950000	1.35	0.000202	2.93	1.55	up
C54H100O6	TG(16:0_17:1_18:1)	GL	TG	-	640000	1110000	1100000	1110000	1240000	652000	1740000	2290000	2360000	2580000	1910000	1370000	1.24	0.00102	2.09	1.06	up
C54H98O6	TG(16:0_17:1_18:2)	GL	TG	-	1040000	1740000	1790000	1850000	1730000	962000	3430000	4870000	4120000	5090000	4040000	2820000	1.33	0.000287	2.68	1.42	up
C56H98O6	TG(16:0_17:1_20:4)	GL	TG	-	11800	19400	11900	5630	14200	5080	29400	29700	30800	34500	41300	46800	1.27	8.6e-05	3.13	1.65	up
C56H104O6	TG(16:0_18:1_19:1)	GL	TG	-	30200	66300	52800	48900	69200	30400	59600	177000	230000	234000	120000	126000	1.17	0.0108	3.18	1.67	up
C57H104O6	TG(16:0_18:1_20:2)	GL	TG	-	358000	406000	396000	381000	424000	223000	647000	852000	775000	890000	707000	638000	1.33	4.32e-05	2.06	1.04	up
C57H100O6	TG(16:0_18:1_20:4)	GL	TG	-	47600	40000	51300	66300	36600	37700	116000	205000	191000	182000	147000	150000	1.4	0.000148	3.55	1.83	up
C58H110O6	TG(16:0_18:1_21:0)	GL	TG	-	108000	172000	205000	212000	222000	158000	296000	500000	432000	537000	366000	322000	1.28	0.00124	2.28	1.19	up
C59H110O6	TG(16:0_18:1_22:1)	GL	TG	-	149000	216000	244000	243000	261000	153000	357000	611000	554000	633000	455000	360000	1.29	0.00142	2.35	1.23	up
C61H114O6	TG(16:0_18:1_24:1)	GL	TG	-	97800	140000	146000	149000	171000	100000	235000	391000	371000	466000	311000	230000	1.3	0.00242	2.49	1.32	up
C55H98O6	TG(16:0_18:2_18:2)	GL	TG	-	42300000	62600000	54100000	54600000	58300000	38800000	115000000	142000000	126000000	146000000	132000000	109000000	1.4	3.4e-06	2.48	1.31	up
C55H96O6	TG(16:0_18:2_18:3)	GL	TG	-	22500000	32800000	28000000	30000000	33800000	19700000	95900000	109000000	103000000	111000000	105000000	83100000	1.43	4.45e-07	3.64	1.86	up
C55H94O6	TG(16:0_18:2_18:4)	GL	TG	-	107000	194000	185000	206000	191000	94300	1000000	1290000	1350000	1520000	1050000	884000	1.42	0.000106	7.26	2.86	up
C57H98O6	TG(16:0_18:2_20:4)	GL	TG	-	65500000	76000000	84100000	70700000	93400000	49700000	141000000	196000000	189000000	191000000	174000000	142000000	1.37	2.59e-05	2.35	1.23	up
C57H96O6	TG(16:0_18:2_20:5)	GL	TG	-	258000	257000	273000	261000	262000	145000	513000	660000	512000	796000	456000	337000	1.26	0.00471	2.25	1.17	up
C57H92O6	TG(16:0_18:4_20:5)	GL	TG	-	430000	608000	611000	548000	659000	371000	1250000	1840000	1500000	1800000	1500000	1140000	1.38	0.000154	2.8	1.48	up
C57H90O6	TG(16:0_18:5_20:5)	TG	TG	-	397000	415000	404000	407000	389000	197000	713000	1060000	949000	1200000	1020000	756000	1.33	0.00022	2.58	1.37	up
C60H112O6	TG(16:0_20:1_21:1)	TG	TG	-	252000	386000	392000	385000	453000	311000	1010000	1880000	1710000	1920000	1460000	1090000	1.4	0.000683	4.16	2.06	up
C60H114O6	TG(16:0_23:0_18:1)	GL	TG	-	168000	290000	232000	268000	300000	210000	551000	861000	806000	919000	710000	575000	1.38	0.000255	3.01	1.59	up
C51H90O6	TG(16:1_16:1_16:2)	GL	TG	-	13300	21200	3320	20300	17700	4800	30800	66100	56300	83100	68400	49700	1.21	0.000789	4.4	2.14	up
C52H94O6	TG(16:1_16:1_17:1)	GL	TG	-	42300	23300	47300	67400	81200	57600	90000	117000	134000	130000	116000	109000	1.2	0.00017	2.18	1.13	up
C53H96O6	TG(16:1_16:1_18:1)	GL	TG	-	3520000	5940000	5600000	4930000	5030000	2910000	10100000	12700000	12900000	14400000	11400000	8580000	1.33	0.000109	2.51	1.33	up
C53H94O6	TG(16:1_16:1_18:2)	GL	TG	-	327000	470000	572000	554000	478000	290000	2320000	2680000	2650000	2910000	2430000	1640000	1.42	5.79e-05	5.43	2.44	up
C53H92O6	TG(16:1_16:1_18:3)	GL	TG	-	3470	15300	5820	9400	12800	5840	66500	156000	121000	162000	88200	76200	1.39	0.00156	12.7	3.67	up
C53H92O6	TG(16:1_16:2_18:2)	TG	TG	-	24200	51000	52200	70700	42100	27600	278000	277000	293000	254000	285000	238000	1.41	2.62e-09	6.07	2.6	up
C54H98O6	TG(16:1_17:1_18:1)	GL	TG	-	32000	57400	56500	64200	62700	39500	141000	159000	118000	161000	128000	139000	1.37	2.14e-06	2.71	1.44	up
C54H96O6	TG(16:1_17:1_18:2)	GL	TG	-	18000	15900	16900	18000	27100	25000	77500	137000	87300	101000	76200	60600	1.4	0.00118	4.46	2.16	up
C54H94O6	TG(16:1_17:1_18:3)	GL	TG	-	99600	127000	138000	113000	117000	88500	484000	750000	749000	817000	637000	550000	1.44	0.000118	5.84	2.55	up
C57H106O6	TG(16:1_18:0_20:1)	GL	TG	-	626000	855000	1080000	989000	984000	780000	1500000	2170000	1900000	2320000	1730000	1370000	1.31	0.000803	2.07	1.05	up
C53H92O6	TG(16:1_18:1_16:3)	TG	TG	-	10300	19400	12100	28000	13100	8520	59000	86000	73100	93300	58200	41800	1.34	0.000558	4.5	2.17	up
C55H98O6	TG(16:1_18:1_18:2)	GL	TG	-	15800000	23400000	23200000	22600000	23100000	16400000	48100000	53100000	50300000	58000000	48300000	44900000	1.41	3.38e-07	2.43	1.28	up
C55H96O6	TG(16:1_18:1_18:3)	GL	TG	-	23000000	31000000	29300000	30800000	29100000	21000000	96900000	124000000	107000000	120000000	104000000	91300000	1.44	5.86e-06	3.92	1.97	up
C57H100O6	TG(16:1_18:1_20:3)	GL	TG	-	181000	215000	220000	150000	154000	113000	277000	367000	365000	439000	369000	314000	1.3	9.58e-05	2.06	1.04	up
C59H108O6	TG(16:1_18:1_22:1)	GL	TG	-	147000	188000	238000	224000	190000	151000	445000	561000	529000	592000	447000	410000	1.4	2.63e-05	2.62	1.39	up
C61H112O6	TG(16:1_18:1_24:1)	GL	TG	-	52300	89700	83200	101000	94600	49100	171000	216000	241000	258000	204000	149000	1.32	0.000176	2.64	1.4	up
C55H96O6	TG(16:1_18:2_18:2)	GL	TG	-	18300000	27000000	24800000	26700000	25400000	16600000	75500000	101000000	94300000	108000000	90500000	76600000	1.43	1.57e-05	3.93	1.97	up
C55H94O6	TG(16:1_18:2_18:3)	GL	TG	-	462000	694000	745000	743000	885000	413000	3360000	4410000	4530000	5060000	4120000	3140000	1.43	4.74e-05	6.25	2.64	up
C57H94O6	TG(16:1_18:3_20:4)	TG	TG	-	4630	5470	5030	7920	13600	1880	25000	23200	28500	80400	44300	32500	1.29	0.0135	6.07	2.6	up
C55H92O6	TG(16:2_18:2_18:3)	GL	TG	-	40300	51400	49500	64000	87800	32800	249000	319000	290000	359000	359000	260000	1.42	9.83e-06	5.63	2.49	up
C60H112O6	TG(17:0_16:1_24:1)	TG	TG	-	23100	37700	35900	32900	39400	29400	57500	108000	85900	97100	67900	55500	1.3	0.00292	2.38	1.25	up
C56H106O6	TG(17:0_17:0_19:1)	GL	TG	-	6390	5360	8980	8680	12300	5050	15900	36700	22500	20200	18500	16000	1.29	0.00584	2.77	1.47	up
C56H104O6	TG(17:0_18:1_18:1)	GL	TG	-	182000	450000	322000	366000	446000	218000	651000	1170000	1140000	1130000	785000	712000	1.28	0.000816	2.82	1.49	up
C56H102O6	TG(17:0_18:1_18:2)	GL	TG	-	399000	691000	626000	690000	614000	342000	1690000	2480000	2110000	2580000	1860000	1640000	1.39	9.9e-05	3.68	1.88	up
C58H102O6	TG(17:0_18:1_20:4)	GL	TG	-	8930	33500	15600	5510	22100	16400	48100	88200	87000	68600	52100	46900	1.24	0.000713	3.83	1.94	up
C56H98O6	TG(17:0_18:2_18:3)	TG	TG	-	148000	206000	235000	221000	216000	141000	687000	944000	844000	922000	705000	620000	1.42	5.49e-05	4.05	2.02	up
C56H96O6	TG(17:0_18:3_18:3)	TG	TG	-	93100	132000	88700	109000	146000	70400	318000	498000	549000	613000	509000	360000	1.4	0.000339	4.45	2.15	up
C56H102O6	TG(17:1_18:1_18:1)	GL	TG	-	799000	492000	1220000	1320000	441000	804000	2120000	3330000	2900000	3260000	2500000	1880000	1.28	0.000192	3.15	1.65	up
C56H100O6	TG(17:1_18:1_18:2)	GL	TG	-	480000	742000	790000	787000	744000	406000	1400000	1860000	1800000	2040000	1530000	1250000	1.33	0.000127	2.5	1.32	up
C58H104O6	TG(17:1_18:1_20:2)	GL	TG	-	40800	59100	66200	58900	48600	32900	114000	220000	187000	234000	121000	136000	1.34	0.00211	3.3	1.72	up
C60H108O6	TG(17:1_18:1_22:2)	GL	TG	-	25700	11300	18200	12200	22500	14600	60800	98400	90900	85500	67500	64100	1.4	8.7e-05	4.47	2.16	up
C62H112O6	TG(17:1_18:1_24:2)	GL	TG	-	9	9	9	13000	9	9	47400	75200	66700	62300	39500	47300	1.3	6.73e-05	25.9	4.69	up
C64H118O6	TG(17:1_18:1_26:1)	GL	TG	-	9460	15700	14500	11500	10900	11800	19400	35700	32000	45000	24000	25100	1.28	0.00448	2.45	1.3	up
C56H98O6	TG(17:1_18:2_18:2)	GL	TG	-	529000	868000	862000	973000	936000	474000	2340000	2880000	2960000	3320000	2330000	1930000	1.37	0.000104	3.39	1.76	up
C56H96O6	TG(17:1_18:2_18:3)	GL	TG	-	338000	450000	488000	442000	528000	229000	1180000	1620000	1610000	1910000	1480000	1010000	1.38	0.000254	3.56	1.83	up
C56H94O6	TG(17:2_18:2_18:3)	TG	TG	-	34600	49700	41300	29400	61000	25700	128000	262000	249000	238000	211000	154000	1.39	0.000478	5.14	2.36	up
C57H102O6	TG(18:0_16:2_20:2)	TG	TG	-	506000	562000	665000	601000	676000	398000	1170000	1400000	1320000	1770000	1300000	1130000	1.38	0.000131	2.38	1.25	up
C56H104O6	TG(18:0_17:1_18:1)	TG	TG	-	501000	830000	833000	805000	942000	537000	1480000	2360000	1990000	2350000	1800000	1290000	1.32	0.000782	2.53	1.34	up
C58H108O6	TG(18:0_18:1_19:1)	GL	TG	-	18300	15800	16300	23800	21900	11700	32300	55300	38700	50800	42200	31700	1.31	0.00089	2.33	1.22	up
C59H106O6	TG(18:0_18:1_20:3)	GL	TG	-	245000	406000	396000	427000	366000	269000	632000	929000	762000	924000	716000	615000	1.32	0.000233	2.17	1.12	up
C59H104O6	TG(18:0_18:1_20:4)	GL	TG	-	4740	7230	7980	9200	13800	6990	24100	27100	32900	41100	33300	25600	1.37	9.37e-05	3.69	1.88	up
C59H104O6	TG(18:0_18:2_20:3)	TG	TG	-	232000	480000	401000	424000	358000	252000	856000	1040000	1200000	1310000	975000	816000	1.35	9.36e-05	2.89	1.53	up
C59H102O6	TG(18:0_18:2_20:4)	GL	TG	-	17500	6160	12500	11500	23100	11800	35600	67200	38300	57400	29000	30200	1.26	0.00461	3.12	1.64	up
C59H104O6	TG(18:0_18:3_20:2)	GL	TG	-	618000	855000	770000	933000	900000	442000	2390000	3360000	3660000	3600000	2980000	2220000	1.4	0.000139	4.03	2.01	up
C59H104O6	TG(18:0_20:2_18:3)	TG	TG	-	135000	307000	339000	313000	302000	150000	570000	862000	798000	891000	790000	616000	1.31	3.48e-05	2.93	1.55	up
C56H98O6	TG(18:1_17:2_18:2)	TG	TG	-	271000	403000	458000	423000	377000	248000	896000	1260000	1230000	1430000	871000	882000	1.37	0.000355	3.01	1.59	up
C57H100O6	TG(18:1_17:2_19:2)	TG	TG	-	52800000	70400000	63600000	64900000	65600000	45600000	119000000	135000000	130000000	153000000	136000000	120000000	1.41	9.5e-07	2.18	1.13	up
C58H106O6	TG(18:1_18:1_19:1)	GL	TG	-	37500	77900	54700	85300	56100	45700	93500	187000	165000	274000	142000	121000	1.23	0.00869	2.75	1.46	up
C61H110O6	TG(18:1_18:1_22:2)	GL	TG	-	161000	172000	189000	191000	186000	156000	323000	396000	350000	473000	298000	277000	1.36	0.00148	2.01	1	up
C63H116O6	TG(18:1_18:1_24:1)	GL	TG	-	22100	18800	37800	28800	35600	12600	50600	87300	79000	81600	64700	45300	1.25	0.00088	2.63	1.39	up
C57H100O6	TG(18:1_18:2_18:2)	GL	TG	-	1860000	1650000	2070000	2180000	2540000	1350000	5630000	6890000	6430000	7060000	6320000	5560000	1.43	2.26e-07	3.25	1.7	up
C57H98O6	TG(18:1_18:2_18:3)	GL	TG	-	13500000	16200000	16600000	14700000	18400000	10500000	44800000	53800000	55200000	53100000	48800000	43900000	1.43	3.47e-07	3.33	1.74	up
C57H96O6	TG(18:1_18:2_18:4)	GL	TG	-	537000	813000	956000	713000	1060000	425000	2600000	4060000	3780000	4090000	3320000	2880000	1.4	3.83e-05	4.61	2.2	up
C59H106O6	TG(18:1_18:2_20:1)	GL	TG	-	5320000	7780000	7550000	7670000	7930000	5200000	11400000	19000000	15500000	18100000	13500000	11200000	1.31	0.00129	2.14	1.1	up
C59H104O6	TG(18:1_18:2_20:2)	GL	TG	-	802000	971000	1220000	977000	1250000	839000	2090000	2490000	2470000	2410000	1860000	1760000	1.37	5.73e-05	2.16	1.11	up
C59H100O6	TG(18:1_18:2_20:4)	GL	TG	-	10900	13500	8190	17800	15200	13100	53100	90400	69100	60800	59300	42400	1.4	0.000542	4.76	2.25	up
C59H96O6	TG(18:1_18:3_20:5)	TG	TG	-	18000	48400	39700	19700	15700	23600	66800	58500	28500	79500	61700	46600	1.04	0.00928	2.07	1.05	up
C61H110O6	TG(18:1_20:1_20:2)	TG	TG	-	14900	25600	16600	27400	18300	6360	45800	52200	51000	64000	47800	46900	1.26	1.32e-05	2.82	1.5	up
C59H102O6	TG(18:1_20:2_18:3)	TG	TG	-	235000	411000	351000	340000	434000	221000	959000	1200000	1210000	1320000	1200000	959000	1.4	2.74e-06	3.44	1.78	up
C60H108O6	TG(18:1_21:1_18:2)	GL	TG	-	1290	12700	4900	7840	3170	1310	19300	42300	38300	40300	21100	27900	1.25	0.000674	6.06	2.6	up
C57H96O6	TG(18:2_18:2_18:3)	GL	TG	-	21300000	26600000	30700000	24800000	33300000	16600000	72000000	99500000	97000000	105000000	88100000	71700000	1.41	2.54e-05	3.48	1.8	up
C59H104O6	TG(18:2_18:2_20:1)	GL	TG	-	443000	474000	517000	499000	582000	349000	859000	1280000	1160000	1280000	1010000	906000	1.38	0.000171	2.27	1.18	up
C59H102O6	TG(18:2_18:2_20:2)	GL	TG	-	534000	763000	751000	834000	872000	412000	1570000	2430000	2420000	2250000	2140000	1720000	1.37	5.05e-05	3.01	1.59	up
C61H108O6	TG(18:2_18:2_22:1)	GL	TG	-	182000	223000	220000	183000	228000	188000	393000	461000	431000	500000	409000	447000	1.43	1.16e-06	2.16	1.11	up
C57H94O6	TG(18:2_18:3_18:3)	GL	TG	-	1990000	2390000	2330000	2080000	3320000	1440000	9520000	14500000	15500000	15400000	13700000	9790000	1.43	0.000129	5.79	2.53	up
C57H92O6	TG(18:2_18:3_18:4)	GL	TG	-	517000	579000	724000	673000	846000	426000	2980000	4120000	4870000	4470000	3700000	3010000	1.43	0.000107	6.15	2.62	up
C63H102O6	TG(18:2_20:2_22:6)	TG	TG	-	9	22000	9	9	9	9270	9300	18600	24500	26200	28500	12900	1.02	0.0124	3.84	1.94	up
C58H104O6	TG(19:0_18:2_18:2)	TG	TG	-	117000	125000	95700	106000	90800	70100	219000	276000	247000	309000	241000	166000	1.35	0.000393	2.41	1.27	up
C58H102O6	TG(19:1_18:2_18:2)	GL	TG	-	56100	24500	41100	42000	62600	51600	194000	232000	217000	220000	159000	155000	1.4	2.52e-05	4.23	2.08	up
C59H106O6	TG(20:0_18:2_18:2)	TG	TG	-	5040000	7740000	7720000	7230000	7850000	4720000	11400000	17000000	15200000	17400000	14300000	11200000	1.31	0.000312	2.15	1.1	up
C59H102O6	TG(20:0_18:3_18:3)	TG	TG	-	159000	184000	204000	175000	180000	121000	584000	713000	590000	793000	600000	453000	1.42	0.000144	3.65	1.87	up
C59H102O6	TG(20:1_18:2_18:3)	TG	TG	-	75900	134000	131000	151000	168000	59500	348000	525000	457000	580000	389000	335000	1.35	0.000194	3.66	1.87	up
C59H100O6	TG(20:1_18:3_18:3)	TG	TG	-	90600	152000	82500	121000	167000	105000	569000	688000	644000	695000	680000	433000	1.42	2.53e-05	5.17	2.37	up
C65H118O6	TG(20:1_24:1_18:2)	GL	TG	-	12400	9	9	19900	9	9	23900	35100	31600	53000	33700	22400	1.11	0.00074	6.18	2.63	up
C60H110O6	TG(21:0_18:1_18:2)	GL	TG	-	57000	100000	96200	92400	64200	55200	151000	342000	280000	329000	260000	203000	1.33	0.00121	3.36	1.75	up
C64H116O6	TG(21:1_22:1_18:2)	GL	TG	-	19300	39000	34300	35100	38500	18600	60300	98500	92500	124000	77300	74400	1.3	0.000776	2.85	1.51	up
C62H116O6	TG(23:0_18:1_18:1)	GL	TG	-	76300	123000	128000	129000	148000	95900	235000	380000	328000	454000	307000	237000	1.34	0.00129	2.77	1.47	up
C62H114O6	TG(23:0_18:1_18:2)	GL	TG	-	96000	133000	139000	146000	154000	104000	375000	566000	538000	653000	472000	358000	1.41	0.000423	3.84	1.94	up
C63H112O6	TG(24:1_18:2_18:2)	GL	TG	-	155000	209000	211000	214000	250000	131000	339000	601000	497000	589000	503000	320000	1.31	0.0015	2.43	1.28	up
C20H34O6	TXB2	FA	Eicosanoid	54397-85-2	8590	5430	6190	4590	5670	12500	811	2130	2630	1740	2330	2310	1.29	0.00689	0.278	-1.85	down
C20H32O6	TxB3	FA	Eicosanoid	71953-80-5	25800	13600	14500	10400	13700	39100	7240	10300	7160	7430	7110	11800	1.09	0.0566	0.435	-1.2	down
C24H38O3	lithocholic acid-3-sulfate	ST	BA	34669-57-3	205000	173000	158000	155000	210000	167000	313000	365000	412000	668000	646000	514000	1.33	0.00345	2.73	1.45	up
